# Supplementary material for: Candidate genes under selection in song sparrows co-vary with climate and body mass in support of Bergmann’s Rule
Source: Nat Commun. 2023 Nov 7;14:6974. doi: 10.1038/s41467-023-42786-2 (PMC10630373; doi:10.1038/s41467-023-42786-2)
Supplement: Supplementary file 4 — Supplementary Data 1 [file 41467_2023_42786_MOESM4_ESM.xlsx]

## Sheet: Sheet1
Supplementary Data 1: Table summarizing sample information for the song sparrows (Melospiza melodia) sequenced for this study. Table includes lab sample ID, sample ID for analysis, museum ID, subspecies designation, sampling location, collection date, mass (grams), barcode index for library prep, sequencing stats (% mapped reads, number of mapped reads, mapped paired reads, coverage, standard dev…
Lab ID	Sample ID	Museum ID	Subspecies	Site	Collection date	Mass (g)	Index	# of reads	% mapped reads	# Mapped Reads	% mapped paired reads	Mean Coverage	Std. deviation Coverage	mapping quality	% Missing data	FIS	PC1	PC2	PC3
m1	AK_merrilli1	UAM 8447	M. m. merrilli	Hyder, AK	05 Jun 1998	23.3	ATCACG	51824601	0.9875	51175609	0.6468	7.8267	59.869	18.21	0.217583	-0.06478	0.168843	0.200275	0.591838
m2	AK_merrilli2	UAM 7343	M. m. merrilli	Hyder, AK	08 Jun 1997	23.4	CGATGT	36211896	0.978	35416859	0.5183	5.3359	72.158	18.03	0.239213	0.12189	0.147712	0.0994828	-0.00757905
m3	AK_merrilli3	UAM 7342	M. m. merrilli	Hyder, AK	09 Jun 1997	24.9	TTAGGC	62300224	0.9824	61206471	0.558	9.3928	80.124	18.19	0.216094	-0.05244	0.159004	0.120728	-0.016935
m4	AK_merrilli4	UAM 8607	M. m. merrilli	Hyder, AK	05 Jun 1998	24.9	TGACCA	108494095	0.9863	107005162	0.5751	16.2063	169.202	18.26	0.213949	-0.10222	0.161526	0.129216	-0.0215853
m5	AK_merrilli5	UAM 7341	M. m. merrilli	Hyder, AK	09 Jun 1997	22.5	ACAGTG	99757654	0.9644	96206409	0.6016	14.7703	156.707	18.1	0.213962	-0.20937	0.159339	0.121731	-0.0134544
m6	AK_merrilli6	UAM 8115	M. m. merrilli	Hyder, AK	09 Jun 1997	22.2	GCCAAT	78323320	0.9842	77085534	0.6888	11.4975	91.9098	17.87	0.214582	-0.11654	0.171782	0.20591	0.598331
m7	AK_merrilli7	UAM 10159	M. m. merrilli	Hyder, AK	19 Apr 2000	22.5	CAGATC	39578771	0.9721	38474057	0.5819	5.7395	28.0151	17.96	0.230333	0.02568	0.151186	0.105599	-0.0024861
m8	AK_merrilli8	UAM 8379	M. m. merrilli	Hyder, AK	06 Jun 1998	21.9	ACTTGA	47589318	0.9824	46753880	0.5922	6.99	81.1403	17.98	0.221883	-0.00018	0.154107	0.111781	-0.0100925
s1	AK_sanaka1	UAM 11238	M. m. sanaka	Fox Islands, AK	12 May 2000	46.3	GATCAG	63827593	0.9842	62821707	0.5392	9.9609	101.291	18.32	0.21588	0.27752	-0.13588	-0.197955	0.0558284
s2	AK_sanaka2	UAM 11390	M. m. sanaka	Sand Point, AK	07 Jul 1999	44.8	TAGCTT	39379575	0.9835	38729990	0.6397	5.8988	71.376	17.92	0.230138	0.24593	-0.0989903	-0.248801	0.111028
s3	AK_sanaka3	UAM 11381	M. m. sanaka	King Cove, AK	01 Jul 1999	44.5	GGCTAC	68082250	0.9856	67103668	0.6553	10.2826	100.102	17.98	0.215347	0.23438	-0.125921	-0.275723	0.112408
s4	AK_sanaka4	UAM 10091	M. m. sanaka	King Cove, AK	30 Jun 1999	44.6	CTTGTA	31763571	0.9845	31270712	0.7247	4.6586	40.8583	17.74	0.244658	0.22744	-0.0881051	-0.218998	0.0957835
s5	AK_sanaka5	UAM 10171	M. m. sanaka	Sand Point, AK	07 Jul 1999	42.7	AGTCAA	57761986	0.9882	57078115	0.6394	8.8333	89.532	18.2	0.21683	0.24668	-0.120355	-0.283262	0.122607
s6	AK_sanaka6	UAM 11362	M. m. sanaka	King Cove, AK	30 Jun 1999	43.3	AGTTCC	105150334	0.9879	103877251	0.6376	16.0283	202.924	18.24	0.21408	0.23453	-0.13147	-0.28516	0.114141
s7	AK_sanaka7	UAM 11379	M. m. sanaka	Sand Point, AK	07 Jul 1999	44.3	ATGTCA	72060688	0.984	70911211	0.5938	11.212	102.666	18.19	0.215013	0.23426	-0.124897	-0.285584	0.119854
s8	AK_sanaka8	UAM 10187	M. m. sanaka	Sand Point, AK	07 Jul 1999	44.8	CCGTCC	56717796	0.9849	55861547	0.6669	8.6154	57.8651	18.06	0.216865	0.28184	-0.119349	-0.284149	0.122243
SOSP1	AK_maxima1	UAM 8461	M. m. maxima	Adak Island, AK	21 May 1998	49.5	ATCACG	35787327	0.9682	34649532	0.4538	5.2249	55.5787	18.9758	0.269453	0.43411	-0.183688	0.148964	-0.0597501
SOSP2	AK_maxima2	UAM 10170	M. m. maxima	Adak Island, AK	16 Jun 1999	47.2	CGATGT	47267062	0.9817	46404356	0.5174	6.9216	81.3566	18.83	0.253975	0.41073	-0.188167	0.145943	-0.0503382
SOSP3	AK_maxima3	UAM 10942	M. m. maxima	Adak Island, AK	16 Jun 1999	48	TTAGGC	38628130	0.9744	37637601	0.4629	5.5515	65.7095	18.94	0.264993	0.42594	-0.180688	0.137984	-0.052367
SOSP4	AK_maxima4	UAM 11175	M. m. maxima	Adak Island, AK	22 May 1999	45.4	TGACCA	40037214	0.9747	39023923	0.4405	5.5647	57.6466	18.92	0.263848	0.43386	-0.182008	0.139214	-0.0514342
SOSP5	AK_maxima5	UAM 11177	M. m. maxima	Adak Island, AK	24 May 1998	47.7	ACAGTG	33370230	0.9804	32715023	0.4977	4.9884	70.8722	18.86	0.278841	0.44292	-0.175222	0.138959	-0.0574661
SOSP6	AK_maxima6	UAM 11267	M. m. maxima	Adak Island, AK	24 May 1998	47.1	GCCAAT	41296687	0.9713	40112109	0.338	5.5824	72.9692	18.96	0.27013	0.42682	-0.182762	0.146336	-0.0586472
SOSP7	AK_maxima7	UAM 11827	M. m. maxima	Adak Island, AK	17 May 1999	50	CAGATC	37407453	0.9837	36796258	0.4924	5.4224	56.3836	18.84	0.269973	0.44205	-0.179672	0.139001	-0.0550633
SOSP8	AK_maxima8	UAM 12143	M. m. maxima	Adak Island, AK	18 Jun 1999	45.5	ACTTGA	40569430	0.9801	39761034	0.349	5.6626	89.4828	18.76	0.274969	0.44053	-0.176691	0.140195	-0.0577961
SOSP9	AK_maxima9	UAM 35439	M. m. maxima	Tanaga Island, AK	03 Sep 2000	43	GATCAG	32239187	0.9803	31605338	0.4016	4.6632	41.3184	19.04	0.278315	0.4414	-0.173365	0.136529	-0.0560259
SOSP10	AK_maxima10	UAM 15323	M. m. maxima	Igitkin Island, AK	01 Sep 2000	41.9	TAGCTT	44955991	0.9775	43945882	0.4612	6.3863	78.4439	18.67	0.261887	0.43045	-0.183348	0.143225	-0.0528656
SOSP11	AK_maxima11	UAM 8779	M. m. maxima	Kanaga Island, AK	06 Jun 1998	49.5	GGCTAC	45489552	0.9798	44570212	0.4812	6.6734	76.9619	19	0.252407	0.41608	-0.188088	0.144803	-0.0468394
SOSP12	AK_maxima12	UAM 27919	M. m. maxima	Adak Island, AK	12 Jun 2009	48	CTTGTA	36948396	0.9753	36036912	0.3818	5.0858	32.9439	19.07	0.267188	0.42802	-0.180176	0.138778	-0.0535818
SOSP13	AK_rufina1	UAM 11179	M. m. rufina	Graham Island, BC	15 Jun 1999	30.6	AGTCAA	37788031	0.9789	36989004	0.4417	5.4628	68.2569	19.09	0.269715	0.04156	0.162006	-0.0636873	-0.0958913
SOSP14	AK_rufina2	UAM 11544	M. m. rufina	Graham Island, BC	09 Jun 1998	27.9	AGTTCC	40746946	0.9183	37419150	0.2313	5.023	74.2475	18.8	0.302538	0.06242	0.133959	-0.0426456	-0.0917855
SOSP15	AK_rufina3	UAM 11546	M. m. rufina	Graham Island, BC	14 Jun 1999	28.3	ATGTCA	38854071	0.9861	38314719	0.548	5.7107	37.0706	18.93	0.259196	0.03255	0.173597	-0.0725571	-0.0962979
SOSP16	AK_rufina4	UAM 11547	M. m. rufina	Graham Island, BC	10 Jun 1998	28.9	CCGTCC	37733486	0.967	36487154	0.4342	5.3872	49.6431	19.04	0.267729	0.04125	0.163377	-0.0624799	-0.0932995
SOSP17	AK_rufina5	UAM 11548	M. m. rufina	Graham Island, BC	10 Jun 1998	30.9	GTCCGC	40345510	0.9842	39707790	0.3483	5.8627	79.2144	19.14	0.267148	0.04214	0.162419	-0.060165	-0.0888394
SOSP18	AK_rufina6	UAM 11549	M. m. rufina	Graham Island, BC	10 Jun 1998	30.1	GTGAAA	33804261	0.9891	33436340	0.5241	4.9621	53.6903	18.88	0.27915	0.027	0.165274	-0.0840187	-0.184585
SOSP19	AK_rufina7	UAM 11553	M. m. rufina	Graham Island, BC	10 Jun 1998	27.6	GTGGCC	52392450	0.9881	51769679	0.436	7.6401	54.6008	19.14	0.246844	-0.02371	0.202242	-0.112326	-0.194309
SOSP20	AK_rufina8	UAM 13080	M. m. rufina	Graham Island, BC	17 Jun 1999	28.8	GTTTCG	32814331	0.9921	32556278	0.4955	4.8123	56.9661	18.9	0.287918	0.0448	0.144727	-0.0480803	-0.0955627
SOSP21	AK_rufina9	UAM 13908	M. m. rufina	Graham Island, BC	18 Jun 1999	29	CGTACG	30477221	0.985	30020481	0.2634	4.2683	66.22	19.12	0.336222	0.0776	0.117188	-0.0318418	-0.0927813
SOSP22	AK_rufina10	UAM 13909	M. m. rufina	Graham Island, BC	17 Jun 1999	29.5	GAGTGG	35706060	0.9912	35392117	0.4416	5.2593	63.5618	19.08	0.293878	0.06403	0.142625	-0.0465646	-0.0956579
SOSP23	AK_rufina11	UAM 13910	M. m. rufina	Graham Island, BC	18 Jun 1999	28.6	ACTGAT	36391566	0.9844	35822087	0.2711	5.2452	87.1326	19.36	0.299466	0.06627	0.139624	-0.0455391	-0.0960485
SOSP24	AK_rufina12	UAM 13920	M. m. rufina	Graham Island, BC	17 Jun 1999	27.7	ATTCCT	27283354	0.9787	26702961	0.4219	3.9971	38.056	19.2	0.297478	0.06399	0.138305	-0.045121	-0.0946965
