# Supplementary material for: Candidate genes under selection in song sparrows co-vary with climate and body mass in support of Bergmann’s Rule
Source: Nat Commun. 2023 Nov 7;14:6974. doi: 10.1038/s41467-023-42786-2 (PMC10630373; doi:10.1038/s41467-023-42786-2)
Supplement: Supplementary file 6 — Source Data [file 41467_2023_42786_MOESM6_ESM.xls]

## Sheet: Fig1b
subspecies	area	avg_sm_wt	weight	sd	migratory	notes
maxillaris	SF	15.35	20.25	1.08397	resident
samuelis	SF	14.05	17.95	0.700714	resident
heermanni	SF	16.15	21.21	0.956836	resident
pusillula	SF	15	18.57	0.954958	resident
gouldii	SF	13.35	18.44	0.843538	resident
merrilli	AK	10.5	23.2	1.16496	migrant	Grinnel survey - battle creek
sanaka	AK	5.5125	44.41	1.07496	resident
maxima	AK	5.7	46.9	2.53592	resident
rufina	BC	8.45	28.99	1.095	resident

## Sheet: Fig1c
sample	subspecies	PC1	PC2	PC3
AK_maxima10	maxima	-0.197003	0.0515148	-0.181835
AK_maxima11	maxima	-0.206531	0.0485389	-0.178484
AK_maxima12	maxima	-0.188525	0.0460474	-0.166534
AK_maxima1	maxima	-0.189698	0.0486047	-0.178067
AK_maxima2	maxima	-0.205879	0.0486321	-0.17946
AK_maxima3	maxima	-0.191368	0.0463005	-0.167145
AK_maxima4	maxima	-0.192724	0.0456701	-0.167081
AK_maxima5	maxima	-0.179786	0.0455927	-0.164813
AK_maxima6	maxima	-0.189074	0.0483001	-0.17498
AK_maxima7	maxima	-0.188356	0.0456263	-0.166633
AK_maxima8	maxima	-0.185164	0.0502243	-0.174831
AK_maxima9	maxima	-0.178121	0.0449495	-0.161528
AK_merrilli1	merrilli	0.0681068	-0.116002	0.0300551
AK_merrilli2	merrilli	0.0591764	-0.0739148	0.0031363
AK_merrilli3	merrilli	0.0655224	-0.0956727	0.0179349
AK_merrilli4	merrilli	0.0678565	-0.0986757	0.0220092
AK_merrilli5	merrilli	0.0685229	-0.0935043	0.0288675
AK_merrilli6	merrilli	0.07069	-0.121799	0.0353148
AK_merrilli7	merrilli	0.0619582	-0.0732187	0.00815677
AK_merrilli8	merrilli	0.0626955	-0.0848836	0.0117764
AK_rufina10	rufina	0.0449679	-0.20216	-0.0481999
AK_rufina11	rufina	0.0443882	-0.196135	-0.0467185
AK_rufina12	rufina	0.0440455	-0.192842	-0.0470744
AK_rufina1	rufina	0.0477448	-0.230601	-0.0473377
AK_rufina2	rufina	0.0447416	-0.19311	-0.044849
AK_rufina3	rufina	0.0490703	-0.248606	-0.0496691
AK_rufina4	rufina	0.0483017	-0.231127	-0.0480874
AK_rufina5	rufina	0.0480798	-0.229173	-0.0473055
AK_rufina6	rufina	0.0474936	-0.263358	-0.0640919
AK_rufina7	rufina	0.0527152	-0.314453	-0.0673925
AK_rufina8	rufina	0.0457591	-0.204398	-0.0477945
AK_rufina9	rufina	0.0408484	-0.166071	-0.0436051
AK_sanaka1	sanaka	-0.207377	-0.0127129	0.170594
AK_sanaka2	sanaka	-0.170073	-0.0291992	0.254906
AK_sanaka3	sanaka	-0.19939	-0.0326603	0.289603
AK_sanaka4	sanaka	-0.155434	-0.0213578	0.211655
AK_sanaka5	sanaka	-0.193942	-0.0352559	0.304093
AK_sanaka6	sanaka	-0.206898	-0.0345179	0.305969
AK_sanaka7	sanaka	-0.199838	-0.0366998	0.31182
AK_sanaka8	sanaka	-0.192548	-0.0345236	0.304516
SF_gouldii11	gouldii	0.0500937	0.0479873	-0.00572868
SF_gouldii12	gouldii	0.0454643	0.0444589	-0.00802615
SF_gouldii13	gouldii	0.0637068	0.0643244	0.000771765
SF_gouldii14	gouldii	0.0527348	0.050736	-0.00360661
SF_gouldii15	gouldii	0.0476556	0.044798	-0.00657952
SF_gouldii16	gouldii	0.0509908	0.0490201	-0.00482146
SF_gouldii17	gouldii	0.0425062	0.0412086	-0.00865909
SF_gouldii18	gouldii	0.0640947	0.0651467	-0.0021487
SF_gouldii19	gouldii	0.0491569	0.0479038	-0.00492351
SF_gouldii20	gouldii	0.0396132	0.0360562	-0.00536251
SF_heermanni17	heermanni	0.0790662	0.0971561	0.0135206
SF_heermanni18	heermanni	0.0884073	0.0960626	0.023636
SF_heermanni19	heermanni	0.0889839	0.0959755	0.0243498
SF_heermanni20	heermanni	0.0862929	0.0957127	0.0207705
SF_heermanni21	heermanni	0.089154	0.111234	0.0232835
SF_heermanni22	heermanni	0.0889254	0.0960502	0.0234989
SF_heermanni23	heermanni	0.0872013	0.0938438	0.0205151
SF_heermanni24	heermanni	0.0879851	0.0921543	0.0227682
SF_maxillaris1	maxillaris	0.0849134	0.0943108	0.0166615
SF_maxillaris2	maxillaris	0.0863498	0.096295	0.0184788
SF_maxillaris4	maxillaris	0.0870448	0.0990461	0.0187257
SF_maxillaris6	maxillaris	0.0870946	0.101098	0.0200324
SF_maxillaris7	maxillaris	0.0862595	0.0968922	0.0178599
SF_maxillaris8	maxillaris	0.0897433	0.103724	0.0233076
SF_pusillula10	pusillula	0.047658	0.0454538	-0.00902086
SF_pusillula1	pusillula	0.0513281	0.0558441	-0.00607988
SF_pusillula2	pusillula	0.0442253	0.0482107	-0.00873864
SF_pusillula4	pusillula	0.0529324	0.0570589	-0.00532092
SF_pusillula5	pusillula	0.0581544	0.0656372	-0.00469507
SF_pusillula6	pusillula	0.0306772	0.0310074	-0.00898844
SF_pusillula7	pusillula	0.0609053	0.0690851	-0.00361945
SF_pusillula8	pusillula	0.0700862	0.0809783	0.000366833
SF_pusillula9	pusillula	0.0437911	0.0470205	-0.00899937
SF_samuelis10	samuelis	0.0907568	0.115772	0.0272254
SF_samuelis11	samuelis	0.0886341	0.118177	0.017682
SF_samuelis13	samuelis	0.0940507	0.122225	0.0321707
SF_samuelis15	samuelis	0.0931108	0.119879	0.0318622
SF_samuelis16	samuelis	0.0948756	0.134009	0.0336367
SF_samuelis9	samuelis	0.0904189	0.125078	0.0273047

## Sheet: Fig2
sosp_scaff	sosp_start	sosp_end	zefi_chr	zefi_start	zefi_end	dir	chr_ordered	SNP	row	fst_san_ruf	fst_san_mer	fst_max_ruf	fst_max_mer	fst_max_san	fst_mer_ruf
Contig2021_pilon	285	309	RRCB01000079.1_dna:primary_assembly_primary_assembly:bTaeGut1_v1.p:RRCB01000079.1:1:30335:1_REF	15722	15746	+	1	Contig2021_pilon_285	1	0.22396	0.248609	0.174718	0.202103	0.0713676	0.0193168
Contig1085_pilon	9899354	9899407	1_dna:primary_assembly_primary_assembly:bTaeGut1_v1.p:1:1:114557415:1_REF	63956	64009	+	1	Contig1085_pilon_9899354	2	0.129551	0.116613	0.177225	0.200363	0.0678914	0.0239832
Contig1085_pilon	9899785	9899811	1_dna:primary_assembly_primary_assembly:bTaeGut1_v1.p:1:1:114557415:1_REF	64389	64415	+	1	Contig1085_pilon_9899785	3	0.129551	0.116613	0.177225	0.200363	0.0678914	0.0239832
Contig1085_pilon	9899933	9899969	1_dna:primary_assembly_primary_assembly:bTaeGut1_v1.p:1:1:114557415:1_REF	64540	64576	+	1	Contig1085_pilon_9899933	4	0.129551	0.116613	0.177225	0.200363	0.0678914	0.0239832
Contig1085_pilon	9900157	9900181	1_dna:primary_assembly_primary_assembly:bTaeGut1_v1.p:1:1:114557415:1_REF	64766	64790	+	1	Contig1085_pilon_9900157	5	0.129551	0.116613	0.177225	0.200363	0.0678914	0.0239832
Contig1085_pilon	9900421	9900445	1_dna:primary_assembly_primary_assembly:bTaeGut1_v1.p:1:1:114557415:1_REF	65034	65058	+	1	Contig1085_pilon_9900421	6	0.129551	0.116613	0.177225	0.200363	0.0678914	0.0239832
Contig1085_pilon	9900553	9900584	1_dna:primary_assembly_primary_assembly:bTaeGut1_v1.p:1:1:114557415:1_REF	65166	65197	+	1	Contig1085_pilon_9900553	7	0.129551	0.116613	0.177225	0.200363	0.0678914	0.0239832
Contig76_pilon	21549444	21549511	1_dna:primary_assembly_primary_assembly:bTaeGut1_v1.p:1:1:114557415:1_REF	90777	90844	+	1	Contig76_pilon_21549444	8	0.182607	0.184463	0.125137	0.154089	0.21403	0.0320725
Contig76_pilon	21549743	21549767	1_dna:primary_assembly_primary_assembly:bTaeGut1_v1.p:1:1:114557415:1_REF	91076	91100	+	1	Contig76_pilon_21549743	9	0.182607	0.184463	0.125137	0.154089	0.21403	0.0320725
Contig76_pilon	21550045	21550069	1_dna:primary_assembly_primary_assembly:bTaeGut1_v1.p:1:1:114557415:1_REF	91371	91395	+	1	Contig76_pilon_21550045	10	0.182607	0.184463	0.125137	0.154089	0.21403	0.0320725
Contig76_pilon	21550283	21550314	1_dna:primary_assembly_primary_assembly:bTaeGut1_v1.p:1:1:114557415:1_REF	91608	91639	+	1	Contig76_pilon_21550283	11	0.182607	0.184463	0.125137	0.154089	0.21403	0.0320725
Contig76_pilon	21550389	21550458	1_dna:primary_assembly_primary_assembly:bTaeGut1_v1.p:1:1:114557415:1_REF	91714	91783	+	1	Contig76_pilon_21550389	12	0.182607	0.184463	0.125137	0.154089	0.21403	0.0320725
Contig76_pilon	21550492	21550520	1_dna:primary_assembly_primary_assembly:bTaeGut1_v1.p:1:1:114557415:1_REF	91820	91848	+	1	Contig76_pilon_21550492	13	0.182607	0.184463	0.125137	0.154089	0.21403	0.0320725
Contig76_pilon	21550560	21550598	1_dna:primary_assembly_primary_assembly:bTaeGut1_v1.p:1:1:114557415:1_REF	91888	91926	+	1	Contig76_pilon_21550560	14	0.182607	0.184463	0.125137	0.154089	0.21403	0.0320725
Contig76_pilon	21550599	21550633	1_dna:primary_assembly_primary_assembly:bTaeGut1_v1.p:1:1:114557415:1_REF	91927	91961	+	1	Contig76_pilon_21550599	15	0.182607	0.184463	0.125137	0.154089	0.21403	0.0320725
Contig76_pilon	21599438	21599464	1_dna:primary_assembly_primary_assembly:bTaeGut1_v1.p:1:1:114557415:1_REF	139137	139163	+	1	Contig76_pilon_21599438	16	0.084987	0.12332	0.158663	0.165515	0.174533	0.00611024
Contig76_pilon	21599574	21599599	1_dna:primary_assembly_primary_assembly:bTaeGut1_v1.p:1:1:114557415:1_REF	139279	139304	+	1	Contig76_pilon_21599574	17	0.084987	0.12332	0.158663	0.165515	0.174533	0.00611024
Contig76_pilon	21599706	21599738	1_dna:primary_assembly_primary_assembly:bTaeGut1_v1.p:1:1:114557415:1_REF	139414	139446	+	1	Contig76_pilon_21599706	18	0.084987	0.12332	0.158663	0.165515	0.174533	0.00611024
Contig76_pilon	21600106	21600137	1_dna:primary_assembly_primary_assembly:bTaeGut1_v1.p:1:1:114557415:1_REF	139797	139828	+	1	Contig76_pilon_21600106	19	0.084987	0.12332	0.158663	0.165515	0.174533	0.00611024
Contig76_pilon	21600184	21600214	1_dna:primary_assembly_primary_assembly:bTaeGut1_v1.p:1:1:114557415:1_REF	139875	139905	+	1	Contig76_pilon_21600184	20	0.084987	0.12332	0.158663	0.165515	0.174533	0.00611024
Contig76_pilon	21600233	21600264	1_dna:primary_assembly_primary_assembly:bTaeGut1_v1.p:1:1:114557415:1_REF	139924	139955	+	1	Contig76_pilon_21600233	21	0.084987	0.12332	0.158663	0.165515	0.174533	0.00611024
Contig76_pilon	21600566	21600591	1_dna:primary_assembly_primary_assembly:bTaeGut1_v1.p:1:1:114557415:1_REF	140223	140248	+	1	Contig76_pilon_21600566	22	0.084987	0.12332	0.158663	0.165515	0.174533	0.00611024
Contig76_pilon	21649849	21649873	1_dna:primary_assembly_primary_assembly:bTaeGut1_v1.p:1:1:114557415:1_REF	190166	190190	+	1	Contig76_pilon_21649849	23	0.245434	0.195903	0.224141	0.164952	0.181572	0.0712258
Contig76_pilon	21649891	21649919	1_dna:primary_assembly_primary_assembly:bTaeGut1_v1.p:1:1:114557415:1_REF	190208	190236	+	1	Contig76_pilon_21649891	24	0.245434	0.195903	0.224141	0.164952	0.181572	0.0712258
Contig76_pilon	21649985	21650011	1_dna:primary_assembly_primary_assembly:bTaeGut1_v1.p:1:1:114557415:1_REF	190307	190333	+	1	Contig76_pilon_21649985	25	0.245434	0.195903	0.224141	0.164952	0.181572	0.0712258
Contig76_pilon	21650054	21650090	1_dna:primary_assembly_primary_assembly:bTaeGut1_v1.p:1:1:114557415:1_REF	190370	190406	+	1	Contig76_pilon_21650054	26	0.245434	0.195903	0.224141	0.164952	0.181572	0.0712258
Contig76_pilon	21650328	21650364	1_dna:primary_assembly_primary_assembly:bTaeGut1_v1.p:1:1:114557415:1_REF	190643	190679	+	1	Contig76_pilon_21650328	27	0.245434	0.195903	0.224141	0.164952	0.181572	0.0712258
Contig76_pilon	21699457	21699483	1_dna:primary_assembly_primary_assembly:bTaeGut1_v1.p:1:1:114557415:1_REF	235676	235702	+	1	Contig76_pilon_21699457	28	0.168391	0.116042	0.15324	0.11382	0.0921615	0.0675702
Contig76_pilon	21699596	21699620	1_dna:primary_assembly_primary_assembly:bTaeGut1_v1.p:1:1:114557415:1_REF	235830	235854	+	1	Contig76_pilon_21699596	29	0.168391	0.116042	0.15324	0.11382	0.0921615	0.0675702
Contig76_pilon	21699711	21699740	1_dna:primary_assembly_primary_assembly:bTaeGut1_v1.p:1:1:114557415:1_REF	235936	235965	+	1	Contig76_pilon_21699711	30	0.168391	0.116042	0.15324	0.11382	0.0921615	0.0675702
Contig76_pilon	21699822	21699846	1_dna:primary_assembly_primary_assembly:bTaeGut1_v1.p:1:1:114557415:1_REF	236035	236059	+	1	Contig76_pilon_21699822	31	0.168391	0.116042	0.15324	0.11382	0.0921615	0.0675702
Contig76_pilon	21699958	21699982	1_dna:primary_assembly_primary_assembly:bTaeGut1_v1.p:1:1:114557415:1_REF	236172	236196	+	1	Contig76_pilon_21699958	32	0.168391	0.116042	0.15324	0.11382	0.0921615	0.0675702
Contig76_pilon	21749335	21749360	1_dna:primary_assembly_primary_assembly:bTaeGut1_v1.p:1:1:114557415:1_REF	285573	285598	+	1	Contig76_pilon_21749335	33	0.165198	0.152823	0.197563	0.200349	0.0133091	0.0542467
Contig76_pilon	21749624	21749648	1_dna:primary_assembly_primary_assembly:bTaeGut1_v1.p:1:1:114557415:1_REF	285808	285832	+	1	Contig76_pilon_21749624	34	0.165198	0.152823	0.197563	0.200349	0.0133091	0.0542467
Contig76_pilon	21749808	21749832	1_dna:primary_assembly_primary_assembly:bTaeGut1_v1.p:1:1:114557415:1_REF	285990	286014	+	1	Contig76_pilon_21749808	35	0.165198	0.152823	0.197563	0.200349	0.0133091	0.0542467
Contig76_pilon	21749881	21749907	1_dna:primary_assembly_primary_assembly:bTaeGut1_v1.p:1:1:114557415:1_REF	286080	286106	+	1	Contig76_pilon_21749881	36	0.165198	0.152823	0.197563	0.200349	0.0133091	0.0542467
Contig76_pilon	21750260	21750285	1_dna:primary_assembly_primary_assembly:bTaeGut1_v1.p:1:1:114557415:1_REF	286436	286461	+	1	Contig76_pilon_21750260	37	0.165198	0.152823	0.197563	0.200349	0.0133091	0.0542467
Contig76_pilon	21750605	21750636	1_dna:primary_assembly_primary_assembly:bTaeGut1_v1.p:1:1:114557415:1_REF	286789	286820	+	1	Contig76_pilon_21750605	38	0.165198	0.152823	0.197563	0.200349	0.0133091	0.0542467
Contig76_pilon	21799349	21799392	1_dna:primary_assembly_primary_assembly:bTaeGut1_v1.p:1:1:114557415:1_REF	334212	334255	+	1	Contig76_pilon_21799349	39	0.173358	0.157069	0.129886	0.13534	0.0634485	0.0360665
Contig76_pilon	21799397	21799426	1_dna:primary_assembly_primary_assembly:bTaeGut1_v1.p:1:1:114557415:1_REF	334260	334289	+	1	Contig76_pilon_21799397	40	0.173358	0.157069	0.129886	0.13534	0.0634485	0.0360665
Contig76_pilon	21799519	21799548	1_dna:primary_assembly_primary_assembly:bTaeGut1_v1.p:1:1:114557415:1_REF	334380	334409	+	1	Contig76_pilon_21799519	41	0.173358	0.157069	0.129886	0.13534	0.0634485	0.0360665
Contig76_pilon	21799607	21799634	1_dna:primary_assembly_primary_assembly:bTaeGut1_v1.p:1:1:114557415:1_REF	334469	334496	+	1	Contig76_pilon_21799607	42	0.173358	0.157069	0.129886	0.13534	0.0634485	0.0360665
Contig76_pilon	21799726	21799762	1_dna:primary_assembly_primary_assembly:bTaeGut1_v1.p:1:1:114557415:1_REF	334586	334622	+	1	Contig76_pilon_21799726	43	0.173358	0.157069	0.129886	0.13534	0.0634485	0.0360665
Contig76_pilon	21799824	21799852	1_dna:primary_assembly_primary_assembly:bTaeGut1_v1.p:1:1:114557415:1_REF	334679	334707	+	1	Contig76_pilon_21799824	44	0.173358	0.157069	0.129886	0.13534	0.0634485	0.0360665
Contig76_pilon	21799932	21799956	1_dna:primary_assembly_primary_assembly:bTaeGut1_v1.p:1:1:114557415:1_REF	334802	334826	+	1	Contig76_pilon_21799932	45	0.173358	0.157069	0.129886	0.13534	0.0634485	0.0360665
Contig76_pilon	21799978	21800006	1_dna:primary_assembly_primary_assembly:bTaeGut1_v1.p:1:1:114557415:1_REF	334848	334876	+	1	Contig76_pilon_21799978	46	0.173358	0.157069	0.129886	0.13534	0.0634485	0.0360665
Contig76_pilon	21800032	21800062	1_dna:primary_assembly_primary_assembly:bTaeGut1_v1.p:1:1:114557415:1_REF	334902	334932	+	1	Contig76_pilon_21800032	47	0.173358	0.157069	0.129886	0.13534	0.0634485	0.0360665
Contig76_pilon	21800185	21800209	1_dna:primary_assembly_primary_assembly:bTaeGut1_v1.p:1:1:114557415:1_REF	335040	335064	+	1	Contig76_pilon_21800185	48	0.173358	0.157069	0.129886	0.13534	0.0634485	0.0360665
Contig76_pilon	21800242	21800273	1_dna:primary_assembly_primary_assembly:bTaeGut1_v1.p:1:1:114557415:1_REF	335098	335129	+	1	Contig76_pilon_21800242	49	0.173358	0.157069	0.129886	0.13534	0.0634485	0.0360665
Contig76_pilon	21800319	21800354	1_dna:primary_assembly_primary_assembly:bTaeGut1_v1.p:1:1:114557415:1_REF	335178	335213	+	1	Contig76_pilon_21800319	50	0.173358	0.157069	0.129886	0.13534	0.0634485	0.0360665
Contig76_pilon	21800423	21800447	1_dna:primary_assembly_primary_assembly:bTaeGut1_v1.p:1:1:114557415:1_REF	335282	335306	+	1	Contig76_pilon_21800423	51	0.173358	0.157069	0.129886	0.13534	0.0634485	0.0360665
Contig76_pilon	21800593	21800618	1_dna:primary_assembly_primary_assembly:bTaeGut1_v1.p:1:1:114557415:1_REF	335465	335490	+	1	Contig76_pilon_21800593	52	0.173358	0.157069	0.129886	0.13534	0.0634485	0.0360665
Contig76_pilon	21849330	21849410	1_dna:primary_assembly_primary_assembly:bTaeGut1_v1.p:1:1:114557415:1_REF	382128	382208	+	1	Contig76_pilon_21849330	53	0.120563	0.12589	0.116421	0.151197	0.0241875	0.0346514
Contig76_pilon	21849435	21849464	1_dna:primary_assembly_primary_assembly:bTaeGut1_v1.p:1:1:114557415:1_REF	382233	382262	+	1	Contig76_pilon_21849435	54	0.120563	0.12589	0.116421	0.151197	0.0241875	0.0346514
Contig76_pilon	21849604	21849635	1_dna:primary_assembly_primary_assembly:bTaeGut1_v1.p:1:1:114557415:1_REF	382404	382435	+	1	Contig76_pilon_21849604	55	0.120563	0.12589	0.116421	0.151197	0.0241875	0.0346514
Contig76_pilon	21849636	21849666	1_dna:primary_assembly_primary_assembly:bTaeGut1_v1.p:1:1:114557415:1_REF	382436	382466	+	1	Contig76_pilon_21849636	56	0.120563	0.12589	0.116421	0.151197	0.0241875	0.0346514
Contig76_pilon	21850002	21850027	1_dna:primary_assembly_primary_assembly:bTaeGut1_v1.p:1:1:114557415:1_REF	382787	382812	+	1	Contig76_pilon_21850002	57	0.120563	0.12589	0.116421	0.151197	0.0241875	0.0346514
Contig76_pilon	21850299	21850329	1_dna:primary_assembly_primary_assembly:bTaeGut1_v1.p:1:1:114557415:1_REF	383083	383113	+	1	Contig76_pilon_21850299	58	0.120563	0.12589	0.116421	0.151197	0.0241875	0.0346514
Contig76_pilon	21850383	21850417	1_dna:primary_assembly_primary_assembly:bTaeGut1_v1.p:1:1:114557415:1_REF	383168	383202	+	1	Contig76_pilon_21850383	59	0.120563	0.12589	0.116421	0.151197	0.0241875	0.0346514
Contig76_pilon	21850446	21850482	1_dna:primary_assembly_primary_assembly:bTaeGut1_v1.p:1:1:114557415:1_REF	383230	383266	+	1	Contig76_pilon_21850446	60	0.120563	0.12589	0.116421	0.151197	0.0241875	0.0346514
Contig76_pilon	21850570	21850594	1_dna:primary_assembly_primary_assembly:bTaeGut1_v1.p:1:1:114557415:1_REF	383354	383378	+	1	Contig76_pilon_21850570	61	0.120563	0.12589	0.116421	0.151197	0.0241875	0.0346514
Contig76_pilon	21899531	21899572	1_dna:primary_assembly_primary_assembly:bTaeGut1_v1.p:1:1:114557415:1_REF	431451	431492	+	1	Contig76_pilon_21899531	62	0.184547	0.184828	0.175952	0.18259	0.0105043	0.00761202
Contig76_pilon	21899689	21899720	1_dna:primary_assembly_primary_assembly:bTaeGut1_v1.p:1:1:114557415:1_REF	431609	431640	+	1	Contig76_pilon_21899689	63	0.184547	0.184828	0.175952	0.18259	0.0105043	0.00761202
Contig76_pilon	21900022	21900053	1_dna:primary_assembly_primary_assembly:bTaeGut1_v1.p:1:1:114557415:1_REF	431938	431969	+	1	Contig76_pilon_21900022	64	0.184547	0.184828	0.175952	0.18259	0.0105043	0.00761202
Contig76_pilon	21900086	21900123	1_dna:primary_assembly_primary_assembly:bTaeGut1_v1.p:1:1:114557415:1_REF	432002	432039	+	1	Contig76_pilon_21900086	65	0.184547	0.184828	0.175952	0.18259	0.0105043	0.00761202
Contig76_pilon	21900322	21900346	1_dna:primary_assembly_primary_assembly:bTaeGut1_v1.p:1:1:114557415:1_REF	432246	432270	+	1	Contig76_pilon_21900322	66	0.184547	0.184828	0.175952	0.18259	0.0105043	0.00761202
Contig76_pilon	21900472	21900533	1_dna:primary_assembly_primary_assembly:bTaeGut1_v1.p:1:1:114557415:1_REF	432401	432462	+	1	Contig76_pilon_21900472	67	0.184547	0.184828	0.175952	0.18259	0.0105043	0.00761202
Contig76_pilon	21900598	21900625	1_dna:primary_assembly_primary_assembly:bTaeGut1_v1.p:1:1:114557415:1_REF	432527	432554	+	1	Contig76_pilon_21900598	68	0.184547	0.184828	0.175952	0.18259	0.0105043	0.00761202
Contig76_pilon	21949418	21949445	1_dna:primary_assembly_primary_assembly:bTaeGut1_v1.p:1:1:114557415:1_REF	464865	464892	+	1	Contig76_pilon_21949418	69	0.162581	0.142737	0.181775	0.169343	0.0439729	0.0295534
Contig76_pilon	21949564	21949588	1_dna:primary_assembly_primary_assembly:bTaeGut1_v1.p:1:1:114557415:1_REF	465010	465034	+	1	Contig76_pilon_21949564	70	0.162581	0.142737	0.181775	0.169343	0.0439729	0.0295534
Contig76_pilon	21949783	21949807	1_dna:primary_assembly_primary_assembly:bTaeGut1_v1.p:1:1:114557415:1_REF	465119	465143	+	1	Contig76_pilon_21949783	71	0.162581	0.142737	0.181775	0.169343	0.0439729	0.0295534
Contig76_pilon	21950069	21950097	1_dna:primary_assembly_primary_assembly:bTaeGut1_v1.p:1:1:114557415:1_REF	465428	465456	+	1	Contig76_pilon_21950069	72	0.162581	0.142737	0.181775	0.169343	0.0439729	0.0295534
Contig76_pilon	21950106	21950146	1_dna:primary_assembly_primary_assembly:bTaeGut1_v1.p:1:1:114557415:1_REF	465460	465500	+	1	Contig76_pilon_21950106	73	0.162581	0.142737	0.181775	0.169343	0.0439729	0.0295534
Contig76_pilon	21950406	21950440	1_dna:primary_assembly_primary_assembly:bTaeGut1_v1.p:1:1:114557415:1_REF	465770	465804	+	1	Contig76_pilon_21950406	74	0.162581	0.142737	0.181775	0.169343	0.0439729	0.0295534
Contig76_pilon	22000099	22000123	1_dna:primary_assembly_primary_assembly:bTaeGut1_v1.p:1:1:114557415:1_REF	514494	514518	+	1	Contig76_pilon_22000099	75	0.229502	0.164443	0.174234	0.111654	0.0229799	0.065738
Contig76_pilon	22000583	22000607	1_dna:primary_assembly_primary_assembly:bTaeGut1_v1.p:1:1:114557415:1_REF	514984	515008	+	1	Contig76_pilon_22000583	76	0.229502	0.164443	0.174234	0.111654	0.0229799	0.065738
Contig76_pilon	22049632	22049667	1_dna:primary_assembly_primary_assembly:bTaeGut1_v1.p:1:1:114557415:1_REF	561140	561175	+	1	Contig76_pilon_22049632	77	0.221183	0.196734	0.190121	0.168481	0.0702319	0.0269828
Contig76_pilon	22049771	22049796	1_dna:primary_assembly_primary_assembly:bTaeGut1_v1.p:1:1:114557415:1_REF	561282	561307	+	1	Contig76_pilon_22049771	78	0.221183	0.196734	0.190121	0.168481	0.0702319	0.0269828
Contig76_pilon	22100620	22100649	1_dna:primary_assembly_primary_assembly:bTaeGut1_v1.p:1:1:114557415:1_REF	607091	607120	+	1	Contig76_pilon_22100620	79	0.149625	0.156409	0.130371	0.138411	0.0332191	-0.00531858
Contig76_pilon	22149409	22149446	1_dna:primary_assembly_primary_assembly:bTaeGut1_v1.p:1:1:114557415:1_REF	634909	634946	+	1	Contig76_pilon_22149409	80	0.219338	0.205998	0.250171	0.251035	0.0161267	0.0300828
Contig76_pilon	22149456	22149575	1_dna:primary_assembly_primary_assembly:bTaeGut1_v1.p:1:1:114557415:1_REF	634956	635075	+	1	Contig76_pilon_22149456	81	0.219338	0.205998	0.250171	0.251035	0.0161267	0.0300828
Contig76_pilon	22149576	22149600	1_dna:primary_assembly_primary_assembly:bTaeGut1_v1.p:1:1:114557415:1_REF	635076	635100	+	1	Contig76_pilon_22149576	82	0.219338	0.205998	0.250171	0.251035	0.0161267	0.0300828
Contig76_pilon	22149622	22149675	1_dna:primary_assembly_primary_assembly:bTaeGut1_v1.p:1:1:114557415:1_REF	635122	635175	+	1	Contig76_pilon_22149622	83	0.219338	0.205998	0.250171	0.251035	0.0161267	0.0300828
Contig76_pilon	22149690	22149717	1_dna:primary_assembly_primary_assembly:bTaeGut1_v1.p:1:1:114557415:1_REF	635190	635217	+	1	Contig76_pilon_22149690	84	0.219338	0.205998	0.250171	0.251035	0.0161267	0.0300828
Contig76_pilon	22149746	22149782	1_dna:primary_assembly_primary_assembly:bTaeGut1_v1.p:1:1:114557415:1_REF	635246	635282	+	1	Contig76_pilon_22149746	85	0.219338	0.205998	0.250171	0.251035	0.0161267	0.0300828
Contig76_pilon	22149879	22149927	1_dna:primary_assembly_primary_assembly:bTaeGut1_v1.p:1:1:114557415:1_REF	635379	635427	+	1	Contig76_pilon_22149879	86	0.219338	0.205998	0.250171	0.251035	0.0161267	0.0300828
Contig76_pilon	22150414	22150460	1_dna:primary_assembly_primary_assembly:bTaeGut1_v1.p:1:1:114557415:1_REF	635893	635939	+	1	Contig76_pilon_22150414	87	0.219338	0.205998	0.250171	0.251035	0.0161267	0.0300828
Contig76_pilon	22150482	22150523	1_dna:primary_assembly_primary_assembly:bTaeGut1_v1.p:1:1:114557415:1_REF	635961	636002	+	1	Contig76_pilon_22150482	88	0.219338	0.205998	0.250171	0.251035	0.0161267	0.0300828
Contig76_pilon	22150589	22150613	1_dna:primary_assembly_primary_assembly:bTaeGut1_v1.p:1:1:114557415:1_REF	636068	636092	+	1	Contig76_pilon_22150589	89	0.219338	0.205998	0.250171	0.251035	0.0161267	0.0300828
Contig76_pilon	22199856	22199887	1_dna:primary_assembly_primary_assembly:bTaeGut1_v1.p:1:1:114557415:1_REF	669904	669935	+	1	Contig76_pilon_22199856	90	0.277818	0.251868	0.32555	0.312478	0.0373983	0.0336462
Contig76_pilon	22199904	22199949	1_dna:primary_assembly_primary_assembly:bTaeGut1_v1.p:1:1:114557415:1_REF	669952	669997	+	1	Contig76_pilon_22199904	91	0.277818	0.251868	0.32555	0.312478	0.0373983	0.0336462
Contig76_pilon	22200111	22200136	1_dna:primary_assembly_primary_assembly:bTaeGut1_v1.p:1:1:114557415:1_REF	670158	670183	+	1	Contig76_pilon_22200111	92	0.277818	0.251868	0.32555	0.312478	0.0373983	0.0336462
Contig76_pilon	22200212	22200248	1_dna:primary_assembly_primary_assembly:bTaeGut1_v1.p:1:1:114557415:1_REF	670259	670295	+	1	Contig76_pilon_22200212	93	0.277818	0.251868	0.32555	0.312478	0.0373983	0.0336462
Contig76_pilon	22200275	22200311	1_dna:primary_assembly_primary_assembly:bTaeGut1_v1.p:1:1:114557415:1_REF	670322	670358	+	1	Contig76_pilon_22200275	94	0.277818	0.251868	0.32555	0.312478	0.0373983	0.0336462
Contig76_pilon	22200331	22200361	1_dna:primary_assembly_primary_assembly:bTaeGut1_v1.p:1:1:114557415:1_REF	670381	670411	+	1	Contig76_pilon_22200331	95	0.277818	0.251868	0.32555	0.312478	0.0373983	0.0336462
Contig76_pilon	22200414	22200438	1_dna:primary_assembly_primary_assembly:bTaeGut1_v1.p:1:1:114557415:1_REF	670461	670485	+	1	Contig76_pilon_22200414	96	0.277818	0.251868	0.32555	0.312478	0.0373983	0.0336462
Contig76_pilon	22200440	22200495	1_dna:primary_assembly_primary_assembly:bTaeGut1_v1.p:1:1:114557415:1_REF	670488	670543	+	1	Contig76_pilon_22200440	97	0.277818	0.251868	0.32555	0.312478	0.0373983	0.0336462
Contig76_pilon	22200511	22200547	1_dna:primary_assembly_primary_assembly:bTaeGut1_v1.p:1:1:114557415:1_REF	670559	670595	+	1	Contig76_pilon_22200511	98	0.277818	0.251868	0.32555	0.312478	0.0373983	0.0336462
Contig76_pilon	22299468	22299514	1_dna:primary_assembly_primary_assembly:bTaeGut1_v1.p:1:1:114557415:1_REF	745131	745177	+	1	Contig76_pilon_22299468	99	0.220166	0.206341	0.250165	0.261688	0.0373528	0.0418309
Contig76_pilon	22300221	22300250	1_dna:primary_assembly_primary_assembly:bTaeGut1_v1.p:1:1:114557415:1_REF	745877	745906	+	1	Contig76_pilon_22300221	100	0.220166	0.206341	0.250165	0.261688	0.0373528	0.0418309
Contig76_pilon	22300334	22300358	1_dna:primary_assembly_primary_assembly:bTaeGut1_v1.p:1:1:114557415:1_REF	745990	746014	+	1	Contig76_pilon_22300334	101	0.220166	0.206341	0.250165	0.261688	0.0373528	0.0418309
Contig76_pilon	22300643	22300667	1_dna:primary_assembly_primary_assembly:bTaeGut1_v1.p:1:1:114557415:1_REF	746295	746319	+	1	Contig76_pilon_22300643	102	0.220166	0.206341	0.250165	0.261688	0.0373528	0.0418309
Contig76_pilon	22349528	22349552	1_dna:primary_assembly_primary_assembly:bTaeGut1_v1.p:1:1:114557415:1_REF	792457	792481	+	1	Contig76_pilon_22349528	103	0.265146	0.26897	0.24714	0.258874	0.0302564	0.0151943
Contig76_pilon	22349555	22349588	1_dna:primary_assembly_primary_assembly:bTaeGut1_v1.p:1:1:114557415:1_REF	792484	792517	+	1	Contig76_pilon_22349555	104	0.265146	0.26897	0.24714	0.258874	0.0302564	0.0151943
Contig76_pilon	22349640	22349677	1_dna:primary_assembly_primary_assembly:bTaeGut1_v1.p:1:1:114557415:1_REF	792565	792602	+	1	Contig76_pilon_22349640	105	0.265146	0.26897	0.24714	0.258874	0.0302564	0.0151943
Contig76_pilon	22350006	22350030	1_dna:primary_assembly_primary_assembly:bTaeGut1_v1.p:1:1:114557415:1_REF	792927	792951	+	1	Contig76_pilon_22350006	106	0.265146	0.26897	0.24714	0.258874	0.0302564	0.0151943
Contig76_pilon	22399334	22399375	1_dna:primary_assembly_primary_assembly:bTaeGut1_v1.p:1:1:114557415:1_REF	840462	840503	+	1	Contig76_pilon_22399334	107	0.266573	0.247102	0.204497	0.192012	0.0566326	0.0216705
Contig76_pilon	22399430	22399470	1_dna:primary_assembly_primary_assembly:bTaeGut1_v1.p:1:1:114557415:1_REF	840556	840596	+	1	Contig76_pilon_22399430	108	0.266573	0.247102	0.204497	0.192012	0.0566326	0.0216705
Contig76_pilon	22399588	22399619	1_dna:primary_assembly_primary_assembly:bTaeGut1_v1.p:1:1:114557415:1_REF	840720	840751	+	1	Contig76_pilon_22399588	109	0.266573	0.247102	0.204497	0.192012	0.0566326	0.0216705
Contig76_pilon	22399654	22399681	1_dna:primary_assembly_primary_assembly:bTaeGut1_v1.p:1:1:114557415:1_REF	840804	840831	+	1	Contig76_pilon_22399654	110	0.266573	0.247102	0.204497	0.192012	0.0566326	0.0216705
Contig76_pilon	22400333	22400358	1_dna:primary_assembly_primary_assembly:bTaeGut1_v1.p:1:1:114557415:1_REF	841478	841503	+	1	Contig76_pilon_22400333	111	0.266573	0.247102	0.204497	0.192012	0.0566326	0.0216705
Contig76_pilon	22400375	22400399	1_dna:primary_assembly_primary_assembly:bTaeGut1_v1.p:1:1:114557415:1_REF	841519	841543	+	1	Contig76_pilon_22400375	112	0.266573	0.247102	0.204497	0.192012	0.0566326	0.0216705
Contig76_pilon	22449497	22449523	1_dna:primary_assembly_primary_assembly:bTaeGut1_v1.p:1:1:114557415:1_REF	884402	884428	+	1	Contig76_pilon_22449497	113	0.154822	0.168876	0.217567	0.244304	0.0336502	0.0216059
Contig76_pilon	22449894	22449921	1_dna:primary_assembly_primary_assembly:bTaeGut1_v1.p:1:1:114557415:1_REF	884781	884808	+	1	Contig76_pilon_22449894	114	0.154822	0.168876	0.217567	0.244304	0.0336502	0.0216059
Contig76_pilon	22450470	22450494	1_dna:primary_assembly_primary_assembly:bTaeGut1_v1.p:1:1:114557415:1_REF	885353	885377	+	1	Contig76_pilon_22450470	115	0.154822	0.168876	0.217567	0.244304	0.0336502	0.0216059
Contig76_pilon	22499385	22499440	1_dna:primary_assembly_primary_assembly:bTaeGut1_v1.p:1:1:114557415:1_REF	929949	930004	+	1	Contig76_pilon_22499385	116	0.174615	0.218522	0.171188	0.227524	0.00994043	0.0186564
Contig76_pilon	22499512	22499539	1_dna:primary_assembly_primary_assembly:bTaeGut1_v1.p:1:1:114557415:1_REF	930076	930103	+	1	Contig76_pilon_22499512	117	0.174615	0.218522	0.171188	0.227524	0.00994043	0.0186564
Contig76_pilon	22499702	22499726	1_dna:primary_assembly_primary_assembly:bTaeGut1_v1.p:1:1:114557415:1_REF	930266	930290	+	1	Contig76_pilon_22499702	118	0.174615	0.218522	0.171188	0.227524	0.00994043	0.0186564
Contig76_pilon	22499811	22499840	1_dna:primary_assembly_primary_assembly:bTaeGut1_v1.p:1:1:114557415:1_REF	930377	930406	+	1	Contig76_pilon_22499811	119	0.174615	0.218522	0.171188	0.227524	0.00994043	0.0186564
Contig76_pilon	22500309	22500350	1_dna:primary_assembly_primary_assembly:bTaeGut1_v1.p:1:1:114557415:1_REF	930878	930919	+	1	Contig76_pilon_22500309	120	0.174615	0.218522	0.171188	0.227524	0.00994043	0.0186564
Contig76_pilon	22500478	22500506	1_dna:primary_assembly_primary_assembly:bTaeGut1_v1.p:1:1:114557415:1_REF	931059	931087	+	1	Contig76_pilon_22500478	121	0.174615	0.218522	0.171188	0.227524	0.00994043	0.0186564
Contig76_pilon	22649343	22649378	1_dna:primary_assembly_primary_assembly:bTaeGut1_v1.p:1:1:114557415:1_REF	1065858	1065893	+	1	Contig76_pilon_22649343	122	0.107755	0.0793854	0.110514	0.106864	0.0508203	0.0329036
Contig76_pilon	22649489	22649515	1_dna:primary_assembly_primary_assembly:bTaeGut1_v1.p:1:1:114557415:1_REF	1066004	1066030	+	1	Contig76_pilon_22649489	123	0.107755	0.0793854	0.110514	0.106864	0.0508203	0.0329036
Contig76_pilon	22649729	22649757	1_dna:primary_assembly_primary_assembly:bTaeGut1_v1.p:1:1:114557415:1_REF	1066244	1066272	+	1	Contig76_pilon_22649729	124	0.107755	0.0793854	0.110514	0.106864	0.0508203	0.0329036
Contig76_pilon	22649790	22649827	1_dna:primary_assembly_primary_assembly:bTaeGut1_v1.p:1:1:114557415:1_REF	1066303	1066340	+	1	Contig76_pilon_22649790	125	0.107755	0.0793854	0.110514	0.106864	0.0508203	0.0329036
Contig76_pilon	22649850	22649878	1_dna:primary_assembly_primary_assembly:bTaeGut1_v1.p:1:1:114557415:1_REF	1066363	1066391	+	1	Contig76_pilon_22649850	126	0.107755	0.0793854	0.110514	0.106864	0.0508203	0.0329036
Contig76_pilon	22650098	22650124	1_dna:primary_assembly_primary_assembly:bTaeGut1_v1.p:1:1:114557415:1_REF	1066599	1066625	+	1	Contig76_pilon_22650098	127	0.107755	0.0793854	0.110514	0.106864	0.0508203	0.0329036
Contig76_pilon	22650134	22650172	1_dna:primary_assembly_primary_assembly:bTaeGut1_v1.p:1:1:114557415:1_REF	1066635	1066673	+	1	Contig76_pilon_22650134	128	0.107755	0.0793854	0.110514	0.106864	0.0508203	0.0329036
Contig76_pilon	22650191	22650221	1_dna:primary_assembly_primary_assembly:bTaeGut1_v1.p:1:1:114557415:1_REF	1066692	1066722	+	1	Contig76_pilon_22650191	129	0.107755	0.0793854	0.110514	0.106864	0.0508203	0.0329036
Contig76_pilon	22699943	22699971	1_dna:primary_assembly_primary_assembly:bTaeGut1_v1.p:1:1:114557415:1_REF	1113873	1113901	+	1	Contig76_pilon_22699943	130	0.149543	0.137937	0.204055	0.208392	0.0927366	0.0163878
Contig76_pilon	22700000	22700024	1_dna:primary_assembly_primary_assembly:bTaeGut1_v1.p:1:1:114557415:1_REF	1113930	1113954	+	1	Contig76_pilon_22700000	131	0.149543	0.137937	0.204055	0.208392	0.0927366	0.0163878
Contig76_pilon	22700171	22700200	1_dna:primary_assembly_primary_assembly:bTaeGut1_v1.p:1:1:114557415:1_REF	1114103	1114132	+	1	Contig76_pilon_22700171	132	0.149543	0.137937	0.204055	0.208392	0.0927366	0.0163878
Contig76_pilon	22700312	22700338	1_dna:primary_assembly_primary_assembly:bTaeGut1_v1.p:1:1:114557415:1_REF	1114227	1114253	+	1	Contig76_pilon_22700312	133	0.149543	0.137937	0.204055	0.208392	0.0927366	0.0163878
Contig76_pilon	22700400	22700437	1_dna:primary_assembly_primary_assembly:bTaeGut1_v1.p:1:1:114557415:1_REF	1114313	1114350	+	1	Contig76_pilon_22700400	134	0.149543	0.137937	0.204055	0.208392	0.0927366	0.0163878
Contig76_pilon	22700504	22700540	1_dna:primary_assembly_primary_assembly:bTaeGut1_v1.p:1:1:114557415:1_REF	1114417	1114453	+	1	Contig76_pilon_22700504	135	0.149543	0.137937	0.204055	0.208392	0.0927366	0.0163878
Contig76_pilon	22700598	22700654	1_dna:primary_assembly_primary_assembly:bTaeGut1_v1.p:1:1:114557415:1_REF	1114512	1114568	+	1	Contig76_pilon_22700598	136	0.149543	0.137937	0.204055	0.208392	0.0927366	0.0163878
Contig76_pilon	22749346	22749370	1_dna:primary_assembly_primary_assembly:bTaeGut1_v1.p:1:1:114557415:1_REF	1161917	1161941	+	1	Contig76_pilon_22749346	137	0.11302	0.150756	0.14354	0.200988	0.162319	0.0263323
Contig76_pilon	22749417	22749442	1_dna:primary_assembly_primary_assembly:bTaeGut1_v1.p:1:1:114557415:1_REF	1161977	1162002	+	1	Contig76_pilon_22749417	138	0.11302	0.150756	0.14354	0.200988	0.162319	0.0263323
Contig76_pilon	22749504	22749532	1_dna:primary_assembly_primary_assembly:bTaeGut1_v1.p:1:1:114557415:1_REF	1162064	1162092	+	1	Contig76_pilon_22749504	139	0.11302	0.150756	0.14354	0.200988	0.162319	0.0263323
Contig76_pilon	22749577	22749606	1_dna:primary_assembly_primary_assembly:bTaeGut1_v1.p:1:1:114557415:1_REF	1162137	1162166	+	1	Contig76_pilon_22749577	140	0.11302	0.150756	0.14354	0.200988	0.162319	0.0263323
Contig76_pilon	22749691	22749721	1_dna:primary_assembly_primary_assembly:bTaeGut1_v1.p:1:1:114557415:1_REF	1162250	1162280	+	1	Contig76_pilon_22749691	141	0.11302	0.150756	0.14354	0.200988	0.162319	0.0263323
Contig76_pilon	22750358	22750385	1_dna:primary_assembly_primary_assembly:bTaeGut1_v1.p:1:1:114557415:1_REF	1162890	1162917	+	1	Contig76_pilon_22750358	142	0.11302	0.150756	0.14354	0.200988	0.162319	0.0263323
Contig76_pilon	22750403	22750450	1_dna:primary_assembly_primary_assembly:bTaeGut1_v1.p:1:1:114557415:1_REF	1162935	1162982	+	1	Contig76_pilon_22750403	143	0.11302	0.150756	0.14354	0.200988	0.162319	0.0263323
Contig76_pilon	22750501	22750528	1_dna:primary_assembly_primary_assembly:bTaeGut1_v1.p:1:1:114557415:1_REF	1163033	1163060	+	1	Contig76_pilon_22750501	144	0.11302	0.150756	0.14354	0.200988	0.162319	0.0263323
Contig76_pilon	22750565	22750602	1_dna:primary_assembly_primary_assembly:bTaeGut1_v1.p:1:1:114557415:1_REF	1163097	1163134	+	1	Contig76_pilon_22750565	145	0.11302	0.150756	0.14354	0.200988	0.162319	0.0263323
Contig76_pilon	22799311	22799355	1_dna:primary_assembly_primary_assembly:bTaeGut1_v1.p:1:1:114557415:1_REF	1207536	1207580	+	1	Contig76_pilon_22799311	146	0.200718	0.23483	0.0818372	0.117726	0.115846	0.005333
Contig76_pilon	22799378	22799433	1_dna:primary_assembly_primary_assembly:bTaeGut1_v1.p:1:1:114557415:1_REF	1207603	1207658	+	1	Contig76_pilon_22799378	147	0.200718	0.23483	0.0818372	0.117726	0.115846	0.005333
Contig76_pilon	22799598	22799642	1_dna:primary_assembly_primary_assembly:bTaeGut1_v1.p:1:1:114557415:1_REF	1207819	1207863	+	1	Contig76_pilon_22799598	148	0.200718	0.23483	0.0818372	0.117726	0.115846	0.005333
Contig76_pilon	22800128	22800167	1_dna:primary_assembly_primary_assembly:bTaeGut1_v1.p:1:1:114557415:1_REF	1208408	1208447	+	1	Contig76_pilon_22800128	149	0.200718	0.23483	0.0818372	0.117726	0.115846	0.005333
Contig76_pilon	22800171	22800212	1_dna:primary_assembly_primary_assembly:bTaeGut1_v1.p:1:1:114557415:1_REF	1208451	1208492	+	1	Contig76_pilon_22800171	150	0.200718	0.23483	0.0818372	0.117726	0.115846	0.005333
Contig76_pilon	22800568	22800604	1_dna:primary_assembly_primary_assembly:bTaeGut1_v1.p:1:1:114557415:1_REF	1208880	1208916	+	1	Contig76_pilon_22800568	151	0.200718	0.23483	0.0818372	0.117726	0.115846	0.005333
Contig76_pilon	22849673	22849698	1_dna:primary_assembly_primary_assembly:bTaeGut1_v1.p:1:1:114557415:1_REF	1253114	1253139	+	1	Contig76_pilon_22849673	152	0.179424	0.172073	0.0864473	0.080738	0.137237	0.0263784
Contig76_pilon	22849785	22849852	1_dna:primary_assembly_primary_assembly:bTaeGut1_v1.p:1:1:114557415:1_REF	1253226	1253293	+	1	Contig76_pilon_22849785	153	0.179424	0.172073	0.0864473	0.080738	0.137237	0.0263784
Contig76_pilon	22849919	22849943	1_dna:primary_assembly_primary_assembly:bTaeGut1_v1.p:1:1:114557415:1_REF	1253360	1253384	+	1	Contig76_pilon_22849919	154	0.179424	0.172073	0.0864473	0.080738	0.137237	0.0263784
Contig76_pilon	22850168	22850192	1_dna:primary_assembly_primary_assembly:bTaeGut1_v1.p:1:1:114557415:1_REF	1253604	1253628	+	1	Contig76_pilon_22850168	155	0.179424	0.172073	0.0864473	0.080738	0.137237	0.0263784
Contig76_pilon	22850301	22850328	1_dna:primary_assembly_primary_assembly:bTaeGut1_v1.p:1:1:114557415:1_REF	1253744	1253771	+	1	Contig76_pilon_22850301	156	0.179424	0.172073	0.0864473	0.080738	0.137237	0.0263784
Contig76_pilon	22850431	22850465	1_dna:primary_assembly_primary_assembly:bTaeGut1_v1.p:1:1:114557415:1_REF	1253874	1253908	+	1	Contig76_pilon_22850431	157	0.179424	0.172073	0.0864473	0.080738	0.137237	0.0263784
Contig76_pilon	22850467	22850509	1_dna:primary_assembly_primary_assembly:bTaeGut1_v1.p:1:1:114557415:1_REF	1253910	1253952	+	1	Contig76_pilon_22850467	158	0.179424	0.172073	0.0864473	0.080738	0.137237	0.0263784
Contig76_pilon	22850576	22850600	1_dna:primary_assembly_primary_assembly:bTaeGut1_v1.p:1:1:114557415:1_REF	1254020	1254044	+	1	Contig76_pilon_22850576	159	0.179424	0.172073	0.0864473	0.080738	0.137237	0.0263784
Contig76_pilon	22899523	22899569	1_dna:primary_assembly_primary_assembly:bTaeGut1_v1.p:1:1:114557415:1_REF	1303617	1303663	+	1	Contig76_pilon_22899523	160	0.255382	0.208409	0.143091	0.100369	0.14273	0.0313374
Contig76_pilon	22899946	22899971	1_dna:primary_assembly_primary_assembly:bTaeGut1_v1.p:1:1:114557415:1_REF	1304178	1304203	+	1	Contig76_pilon_22899946	161	0.255382	0.208409	0.143091	0.100369	0.14273	0.0313374
Contig76_pilon	22900070	22900097	1_dna:primary_assembly_primary_assembly:bTaeGut1_v1.p:1:1:114557415:1_REF	1304301	1304328	+	1	Contig76_pilon_22900070	162	0.255382	0.208409	0.143091	0.100369	0.14273	0.0313374
Contig76_pilon	22900224	22900262	1_dna:primary_assembly_primary_assembly:bTaeGut1_v1.p:1:1:114557415:1_REF	1304454	1304492	+	1	Contig76_pilon_22900224	163	0.255382	0.208409	0.143091	0.100369	0.14273	0.0313374
Contig76_pilon	22900280	22900320	1_dna:primary_assembly_primary_assembly:bTaeGut1_v1.p:1:1:114557415:1_REF	1304510	1304550	+	1	Contig76_pilon_22900280	164	0.255382	0.208409	0.143091	0.100369	0.14273	0.0313374
Contig76_pilon	22949502	22949542	1_dna:primary_assembly_primary_assembly:bTaeGut1_v1.p:1:1:114557415:1_REF	1347145	1347185	+	1	Contig76_pilon_22949502	165	0.229996	0.186794	0.132859	0.0827009	0.157583	0.046095
Contig76_pilon	22949605	22949638	1_dna:primary_assembly_primary_assembly:bTaeGut1_v1.p:1:1:114557415:1_REF	1347248	1347281	+	1	Contig76_pilon_22949605	166	0.229996	0.186794	0.132859	0.0827009	0.157583	0.046095
Contig76_pilon	22949843	22949867	1_dna:primary_assembly_primary_assembly:bTaeGut1_v1.p:1:1:114557415:1_REF	1347484	1347508	+	1	Contig76_pilon_22949843	167	0.229996	0.186794	0.132859	0.0827009	0.157583	0.046095
Contig76_pilon	22949984	22950013	1_dna:primary_assembly_primary_assembly:bTaeGut1_v1.p:1:1:114557415:1_REF	1347617	1347646	+	1	Contig76_pilon_22949984	168	0.229996	0.186794	0.132859	0.0827009	0.157583	0.046095
Contig76_pilon	22950053	22950081	1_dna:primary_assembly_primary_assembly:bTaeGut1_v1.p:1:1:114557415:1_REF	1347686	1347714	+	1	Contig76_pilon_22950053	169	0.229996	0.186794	0.132859	0.0827009	0.157583	0.046095
Contig76_pilon	22999327	22999351	1_dna:primary_assembly_primary_assembly:bTaeGut1_v1.p:1:1:114557415:1_REF	1394710	1394734	+	1	Contig76_pilon_22999327	170	0.226641	0.170353	0.136819	0.0737168	0.14124	0.0572453
Contig76_pilon	22999476	22999500	1_dna:primary_assembly_primary_assembly:bTaeGut1_v1.p:1:1:114557415:1_REF	1394859	1394883	+	1	Contig76_pilon_22999476	171	0.226641	0.170353	0.136819	0.0737168	0.14124	0.0572453
Contig76_pilon	22999533	22999572	1_dna:primary_assembly_primary_assembly:bTaeGut1_v1.p:1:1:114557415:1_REF	1394916	1394955	+	1	Contig76_pilon_22999533	172	0.226641	0.170353	0.136819	0.0737168	0.14124	0.0572453
Contig76_pilon	22999689	22999713	1_dna:primary_assembly_primary_assembly:bTaeGut1_v1.p:1:1:114557415:1_REF	1395069	1395093	+	1	Contig76_pilon_22999689	173	0.226641	0.170353	0.136819	0.0737168	0.14124	0.0572453
Contig76_pilon	23000081	23000106	1_dna:primary_assembly_primary_assembly:bTaeGut1_v1.p:1:1:114557415:1_REF	1395472	1395497	+	1	Contig76_pilon_23000081	174	0.226641	0.170353	0.136819	0.0737168	0.14124	0.0572453
Contig76_pilon	23000217	23000243	1_dna:primary_assembly_primary_assembly:bTaeGut1_v1.p:1:1:114557415:1_REF	1395596	1395622	+	1	Contig76_pilon_23000217	175	0.226641	0.170353	0.136819	0.0737168	0.14124	0.0572453
Contig76_pilon	23000300	23000349	1_dna:primary_assembly_primary_assembly:bTaeGut1_v1.p:1:1:114557415:1_REF	1395680	1395729	+	1	Contig76_pilon_23000300	176	0.226641	0.170353	0.136819	0.0737168	0.14124	0.0572453
Contig76_pilon	23000561	23000593	1_dna:primary_assembly_primary_assembly:bTaeGut1_v1.p:1:1:114557415:1_REF	1395940	1395972	+	1	Contig76_pilon_23000561	177	0.226641	0.170353	0.136819	0.0737168	0.14124	0.0572453
Contig76_pilon	23049448	23049482	1_dna:primary_assembly_primary_assembly:bTaeGut1_v1.p:1:1:114557415:1_REF	1442513	1442547	+	1	Contig76_pilon_23049448	178	0.197721	0.184037	0.100881	0.0802293	0.100588	0.0204835
Contig76_pilon	23050136	23050165	1_dna:primary_assembly_primary_assembly:bTaeGut1_v1.p:1:1:114557415:1_REF	1443199	1443228	+	1	Contig76_pilon_23050136	179	0.197721	0.184037	0.100881	0.0802293	0.100588	0.0204835
Contig76_pilon	23050271	23050300	1_dna:primary_assembly_primary_assembly:bTaeGut1_v1.p:1:1:114557415:1_REF	1443335	1443364	+	1	Contig76_pilon_23050271	180	0.197721	0.184037	0.100881	0.0802293	0.100588	0.0204835
Contig76_pilon	23050345	23050381	1_dna:primary_assembly_primary_assembly:bTaeGut1_v1.p:1:1:114557415:1_REF	1443409	1443445	+	1	Contig76_pilon_23050345	181	0.197721	0.184037	0.100881	0.0802293	0.100588	0.0204835
Contig76_pilon	23050510	23050546	1_dna:primary_assembly_primary_assembly:bTaeGut1_v1.p:1:1:114557415:1_REF	1443572	1443608	+	1	Contig76_pilon_23050510	182	0.197721	0.184037	0.100881	0.0802293	0.100588	0.0204835
Contig76_pilon	23099351	23099375	1_dna:primary_assembly_primary_assembly:bTaeGut1_v1.p:1:1:114557415:1_REF	1480762	1480786	+	1	Contig76_pilon_23099351	183	0.178517	0.223294	0.0936875	0.127966	0.133377	0.0300375
Contig76_pilon	23099489	23099531	1_dna:primary_assembly_primary_assembly:bTaeGut1_v1.p:1:1:114557415:1_REF	1480890	1480932	+	1	Contig76_pilon_23099489	184	0.178517	0.223294	0.0936875	0.127966	0.133377	0.0300375
Contig76_pilon	23099761	23099786	1_dna:primary_assembly_primary_assembly:bTaeGut1_v1.p:1:1:114557415:1_REF	1481162	1481187	+	1	Contig76_pilon_23099761	185	0.178517	0.223294	0.0936875	0.127966	0.133377	0.0300375
Contig76_pilon	23100051	23100083	1_dna:primary_assembly_primary_assembly:bTaeGut1_v1.p:1:1:114557415:1_REF	1481454	1481486	+	1	Contig76_pilon_23100051	186	0.178517	0.223294	0.0936875	0.127966	0.133377	0.0300375
Contig76_pilon	23100267	23100324	1_dna:primary_assembly_primary_assembly:bTaeGut1_v1.p:1:1:114557415:1_REF	1481674	1481731	+	1	Contig76_pilon_23100267	187	0.178517	0.223294	0.0936875	0.127966	0.133377	0.0300375
Contig76_pilon	23100335	23100367	1_dna:primary_assembly_primary_assembly:bTaeGut1_v1.p:1:1:114557415:1_REF	1481742	1481774	+	1	Contig76_pilon_23100335	188	0.178517	0.223294	0.0936875	0.127966	0.133377	0.0300375
Contig76_pilon	23100386	23100436	1_dna:primary_assembly_primary_assembly:bTaeGut1_v1.p:1:1:114557415:1_REF	1481793	1481843	+	1	Contig76_pilon_23100386	189	0.178517	0.223294	0.0936875	0.127966	0.133377	0.0300375
Contig76_pilon	23100454	23100478	1_dna:primary_assembly_primary_assembly:bTaeGut1_v1.p:1:1:114557415:1_REF	1481860	1481884	+	1	Contig76_pilon_23100454	190	0.178517	0.223294	0.0936875	0.127966	0.133377	0.0300375
Contig76_pilon	23149476	23149506	1_dna:primary_assembly_primary_assembly:bTaeGut1_v1.p:1:1:114557415:1_REF	1532587	1532617	+	1	Contig76_pilon_23149476	191	0.258168	0.265761	0.187969	0.186893	0.0727059	0.0172216
Contig76_pilon	23149533	23149560	1_dna:primary_assembly_primary_assembly:bTaeGut1_v1.p:1:1:114557415:1_REF	1532644	1532671	+	1	Contig76_pilon_23149533	192	0.258168	0.265761	0.187969	0.186893	0.0727059	0.0172216
Contig76_pilon	23149579	23149616	1_dna:primary_assembly_primary_assembly:bTaeGut1_v1.p:1:1:114557415:1_REF	1532690	1532727	+	1	Contig76_pilon_23149579	193	0.258168	0.265761	0.187969	0.186893	0.0727059	0.0172216
Contig76_pilon	23150012	23150038	1_dna:primary_assembly_primary_assembly:bTaeGut1_v1.p:1:1:114557415:1_REF	1533097	1533123	+	1	Contig76_pilon_23150012	194	0.258168	0.265761	0.187969	0.186893	0.0727059	0.0172216
Contig76_pilon	23150138	23150172	1_dna:primary_assembly_primary_assembly:bTaeGut1_v1.p:1:1:114557415:1_REF	1533223	1533257	+	1	Contig76_pilon_23150138	195	0.258168	0.265761	0.187969	0.186893	0.0727059	0.0172216
Contig76_pilon	23150186	23150236	1_dna:primary_assembly_primary_assembly:bTaeGut1_v1.p:1:1:114557415:1_REF	1533271	1533321	+	1	Contig76_pilon_23150186	196	0.258168	0.265761	0.187969	0.186893	0.0727059	0.0172216
Contig76_pilon	23150289	23150313	1_dna:primary_assembly_primary_assembly:bTaeGut1_v1.p:1:1:114557415:1_REF	1533374	1533398	+	1	Contig76_pilon_23150289	197	0.258168	0.265761	0.187969	0.186893	0.0727059	0.0172216
Contig76_pilon	23150315	23150354	1_dna:primary_assembly_primary_assembly:bTaeGut1_v1.p:1:1:114557415:1_REF	1533400	1533439	+	1	Contig76_pilon_23150315	198	0.258168	0.265761	0.187969	0.186893	0.0727059	0.0172216
Contig76_pilon	23150405	23150434	1_dna:primary_assembly_primary_assembly:bTaeGut1_v1.p:1:1:114557415:1_REF	1533490	1533519	+	1	Contig76_pilon_23150405	199	0.258168	0.265761	0.187969	0.186893	0.0727059	0.0172216
Contig76_pilon	23150470	23150530	1_dna:primary_assembly_primary_assembly:bTaeGut1_v1.p:1:1:114557415:1_REF	1533555	1533615	+	1	Contig76_pilon_23150470	200	0.258168	0.265761	0.187969	0.186893	0.0727059	0.0172216
Contig76_pilon	23150530	23150576	1_dna:primary_assembly_primary_assembly:bTaeGut1_v1.p:1:1:114557415:1_REF	1533614	1533660	+	1	Contig76_pilon_23150530	201	0.258168	0.265761	0.187969	0.186893	0.0727059	0.0172216
Contig76_pilon	23150590	23150669	1_dna:primary_assembly_primary_assembly:bTaeGut1_v1.p:1:1:114557415:1_REF	1533674	1533753	+	1	Contig76_pilon_23150590	202	0.258168	0.265761	0.187969	0.186893	0.0727059	0.0172216
Contig76_pilon	23200122	23200159	1_dna:primary_assembly_primary_assembly:bTaeGut1_v1.p:1:1:114557415:1_REF	1579702	1579739	+	1	Contig76_pilon_23200122	203	0.171616	0.207083	0.172956	0.224318	0.0226319	0.00776477
Contig76_pilon	23200204	23200235	1_dna:primary_assembly_primary_assembly:bTaeGut1_v1.p:1:1:114557415:1_REF	1579784	1579815	+	1	Contig76_pilon_23200204	204	0.171616	0.207083	0.172956	0.224318	0.0226319	0.00776477
Contig76_pilon	23200263	23200287	1_dna:primary_assembly_primary_assembly:bTaeGut1_v1.p:1:1:114557415:1_REF	1579843	1579867	+	1	Contig76_pilon_23200263	205	0.171616	0.207083	0.172956	0.224318	0.0226319	0.00776477
Contig76_pilon	23200632	23200664	1_dna:primary_assembly_primary_assembly:bTaeGut1_v1.p:1:1:114557415:1_REF	1580211	1580243	+	1	Contig76_pilon_23200632	206	0.171616	0.207083	0.172956	0.224318	0.0226319	0.00776477
Contig76_pilon	23249326	23249357	1_dna:primary_assembly_primary_assembly:bTaeGut1_v1.p:1:1:114557415:1_REF	1626347	1626378	+	1	Contig76_pilon_23249326	207	0.0832159	0.0974794	0.060068	0.119252	0.151555	0.031281
Contig76_pilon	23249419	23249453	1_dna:primary_assembly_primary_assembly:bTaeGut1_v1.p:1:1:114557415:1_REF	1626448	1626482	+	1	Contig76_pilon_23249419	208	0.0832159	0.0974794	0.060068	0.119252	0.151555	0.031281
Contig76_pilon	23249474	23249503	1_dna:primary_assembly_primary_assembly:bTaeGut1_v1.p:1:1:114557415:1_REF	1626503	1626532	+	1	Contig76_pilon_23249474	209	0.0832159	0.0974794	0.060068	0.119252	0.151555	0.031281
Contig76_pilon	23249539	23249569	1_dna:primary_assembly_primary_assembly:bTaeGut1_v1.p:1:1:114557415:1_REF	1626569	1626599	+	1	Contig76_pilon_23249539	210	0.0832159	0.0974794	0.060068	0.119252	0.151555	0.031281
Contig76_pilon	23249614	23249642	1_dna:primary_assembly_primary_assembly:bTaeGut1_v1.p:1:1:114557415:1_REF	1626644	1626672	+	1	Contig76_pilon_23249614	211	0.0832159	0.0974794	0.060068	0.119252	0.151555	0.031281
Contig76_pilon	23249687	23249723	1_dna:primary_assembly_primary_assembly:bTaeGut1_v1.p:1:1:114557415:1_REF	1626725	1626761	+	1	Contig76_pilon_23249687	212	0.0832159	0.0974794	0.060068	0.119252	0.151555	0.031281
Contig76_pilon	23249762	23249790	1_dna:primary_assembly_primary_assembly:bTaeGut1_v1.p:1:1:114557415:1_REF	1626800	1626828	+	1	Contig76_pilon_23249762	213	0.0832159	0.0974794	0.060068	0.119252	0.151555	0.031281
Contig76_pilon	23250341	23250365	1_dna:primary_assembly_primary_assembly:bTaeGut1_v1.p:1:1:114557415:1_REF	1627388	1627412	+	1	Contig76_pilon_23250341	214	0.0832159	0.0974794	0.060068	0.119252	0.151555	0.031281
Contig76_pilon	23250430	23250458	1_dna:primary_assembly_primary_assembly:bTaeGut1_v1.p:1:1:114557415:1_REF	1627477	1627505	+	1	Contig76_pilon_23250430	215	0.0832159	0.0974794	0.060068	0.119252	0.151555	0.031281
Contig76_pilon	23250482	23250523	1_dna:primary_assembly_primary_assembly:bTaeGut1_v1.p:1:1:114557415:1_REF	1627529	1627570	+	1	Contig76_pilon_23250482	216	0.0832159	0.0974794	0.060068	0.119252	0.151555	0.031281
Contig76_pilon	23250534	23250558	1_dna:primary_assembly_primary_assembly:bTaeGut1_v1.p:1:1:114557415:1_REF	1627581	1627605	+	1	Contig76_pilon_23250534	217	0.0832159	0.0974794	0.060068	0.119252	0.151555	0.031281
Contig76_pilon	23299617	23299642	1_dna:primary_assembly_primary_assembly:bTaeGut1_v1.p:1:1:114557415:1_REF	1675405	1675430	+	1	Contig76_pilon_23299617	218	0.134241	0.112338	0.151098	0.136689	0.227113	0.025923
Contig76_pilon	23299723	23299752	1_dna:primary_assembly_primary_assembly:bTaeGut1_v1.p:1:1:114557415:1_REF	1675512	1675541	+	1	Contig76_pilon_23299723	219	0.134241	0.112338	0.151098	0.136689	0.227113	0.025923
Contig76_pilon	23299878	23299910	1_dna:primary_assembly_primary_assembly:bTaeGut1_v1.p:1:1:114557415:1_REF	1675668	1675700	+	1	Contig76_pilon_23299878	220	0.134241	0.112338	0.151098	0.136689	0.227113	0.025923
Contig76_pilon	23299922	23299962	1_dna:primary_assembly_primary_assembly:bTaeGut1_v1.p:1:1:114557415:1_REF	1675712	1675752	+	1	Contig76_pilon_23299922	221	0.134241	0.112338	0.151098	0.136689	0.227113	0.025923
Contig76_pilon	23300194	23300218	1_dna:primary_assembly_primary_assembly:bTaeGut1_v1.p:1:1:114557415:1_REF	1675994	1676018	+	1	Contig76_pilon_23300194	222	0.134241	0.112338	0.151098	0.136689	0.227113	0.025923
Contig76_pilon	23349402	23349427	1_dna:primary_assembly_primary_assembly:bTaeGut1_v1.p:1:1:114557415:1_REF	1723512	1723537	+	1	Contig76_pilon_23349402	223	0.193692	0.158498	0.188212	0.174008	0.0769146	-0.00130715
Contig76_pilon	23349435	23349459	1_dna:primary_assembly_primary_assembly:bTaeGut1_v1.p:1:1:114557415:1_REF	1723545	1723569	+	1	Contig76_pilon_23349435	224	0.193692	0.158498	0.188212	0.174008	0.0769146	-0.00130715
Contig76_pilon	23349473	23349497	1_dna:primary_assembly_primary_assembly:bTaeGut1_v1.p:1:1:114557415:1_REF	1723583	1723607	+	1	Contig76_pilon_23349473	225	0.193692	0.158498	0.188212	0.174008	0.0769146	-0.00130715
Contig76_pilon	23349511	23349535	1_dna:primary_assembly_primary_assembly:bTaeGut1_v1.p:1:1:114557415:1_REF	1723621	1723645	+	1	Contig76_pilon_23349511	226	0.193692	0.158498	0.188212	0.174008	0.0769146	-0.00130715
Contig76_pilon	23349703	23349727	1_dna:primary_assembly_primary_assembly:bTaeGut1_v1.p:1:1:114557415:1_REF	1723812	1723836	+	1	Contig76_pilon_23349703	227	0.193692	0.158498	0.188212	0.174008	0.0769146	-0.00130715
Contig76_pilon	23349731	23349821	1_dna:primary_assembly_primary_assembly:bTaeGut1_v1.p:1:1:114557415:1_REF	1723840	1723930	+	1	Contig76_pilon_23349731	228	0.193692	0.158498	0.188212	0.174008	0.0769146	-0.00130715
Contig76_pilon	23349840	23349886	1_dna:primary_assembly_primary_assembly:bTaeGut1_v1.p:1:1:114557415:1_REF	1723949	1723995	+	1	Contig76_pilon_23349840	229	0.193692	0.158498	0.188212	0.174008	0.0769146	-0.00130715
Contig76_pilon	23349916	23349949	1_dna:primary_assembly_primary_assembly:bTaeGut1_v1.p:1:1:114557415:1_REF	1724025	1724058	+	1	Contig76_pilon_23349916	230	0.193692	0.158498	0.188212	0.174008	0.0769146	-0.00130715
Contig76_pilon	23350242	23350266	1_dna:primary_assembly_primary_assembly:bTaeGut1_v1.p:1:1:114557415:1_REF	1724352	1724376	+	1	Contig76_pilon_23350242	231	0.193692	0.158498	0.188212	0.174008	0.0769146	-0.00130715
Contig76_pilon	23350306	23350340	1_dna:primary_assembly_primary_assembly:bTaeGut1_v1.p:1:1:114557415:1_REF	1724416	1724450	+	1	Contig76_pilon_23350306	232	0.193692	0.158498	0.188212	0.174008	0.0769146	-0.00130715
Contig76_pilon	23350367	23350392	1_dna:primary_assembly_primary_assembly:bTaeGut1_v1.p:1:1:114557415:1_REF	1724477	1724502	+	1	Contig76_pilon_23350367	233	0.193692	0.158498	0.188212	0.174008	0.0769146	-0.00130715
Contig76_pilon	23350565	23350590	1_dna:primary_assembly_primary_assembly:bTaeGut1_v1.p:1:1:114557415:1_REF	1724675	1724700	+	1	Contig76_pilon_23350565	234	0.193692	0.158498	0.188212	0.174008	0.0769146	-0.00130715
Contig76_pilon	23399544	23399572	1_dna:primary_assembly_primary_assembly:bTaeGut1_v1.p:1:1:114557415:1_REF	1770646	1770674	+	1	Contig76_pilon_23399544	235	0.11951	0.128293	0.106529	0.142364	0.0798611	0.0150724
Contig76_pilon	23399609	23399633	1_dna:primary_assembly_primary_assembly:bTaeGut1_v1.p:1:1:114557415:1_REF	1770709	1770733	+	1	Contig76_pilon_23399609	236	0.11951	0.128293	0.106529	0.142364	0.0798611	0.0150724
Contig76_pilon	23399691	23399726	1_dna:primary_assembly_primary_assembly:bTaeGut1_v1.p:1:1:114557415:1_REF	1770791	1770826	+	1	Contig76_pilon_23399691	237	0.11951	0.128293	0.106529	0.142364	0.0798611	0.0150724
Contig76_pilon	23399918	23399951	1_dna:primary_assembly_primary_assembly:bTaeGut1_v1.p:1:1:114557415:1_REF	1770998	1771031	+	1	Contig76_pilon_23399918	238	0.11951	0.128293	0.106529	0.142364	0.0798611	0.0150724
Contig76_pilon	23400000	23400029	1_dna:primary_assembly_primary_assembly:bTaeGut1_v1.p:1:1:114557415:1_REF	1771079	1771108	+	1	Contig76_pilon_23400000	239	0.11951	0.128293	0.106529	0.142364	0.0798611	0.0150724
Contig76_pilon	23400414	23400439	1_dna:primary_assembly_primary_assembly:bTaeGut1_v1.p:1:1:114557415:1_REF	1771810	1771835	+	1	Contig76_pilon_23400414	240	0.11951	0.128293	0.106529	0.142364	0.0798611	0.0150724
Contig76_pilon	23450023	23450086	1_dna:primary_assembly_primary_assembly:bTaeGut1_v1.p:1:1:114557415:1_REF	1821945	1822008	+	1	Contig76_pilon_23450023	241	0.16576	0.196432	0.0816417	0.106161	0.104092	0.017855
Contig76_pilon	23450200	23450232	1_dna:primary_assembly_primary_assembly:bTaeGut1_v1.p:1:1:114557415:1_REF	1822121	1822153	+	1	Contig76_pilon_23450200	242	0.16576	0.196432	0.0816417	0.106161	0.104092	0.017855
Contig76_pilon	23450393	23450417	1_dna:primary_assembly_primary_assembly:bTaeGut1_v1.p:1:1:114557415:1_REF	1822316	1822340	+	1	Contig76_pilon_23450393	243	0.16576	0.196432	0.0816417	0.106161	0.104092	0.017855
Contig76_pilon	23499751	23499787	1_dna:primary_assembly_primary_assembly:bTaeGut1_v1.p:1:1:114557415:1_REF	1870816	1870852	+	1	Contig76_pilon_23499751	244	0.173877	0.198694	0.144055	0.172691	0.0788127	0.0203313
Contig76_pilon	23500250	23500328	1_dna:primary_assembly_primary_assembly:bTaeGut1_v1.p:1:1:114557415:1_REF	1871322	1871400	+	1	Contig76_pilon_23500250	245	0.173877	0.198694	0.144055	0.172691	0.0788127	0.0203313
Contig76_pilon	23549764	23549788	1_dna:primary_assembly_primary_assembly:bTaeGut1_v1.p:1:1:114557415:1_REF	1917855	1917879	+	1	Contig76_pilon_23549764	246	0.148838	0.148771	0.169687	0.182251	0.0085382	0.017362
Contig76_pilon	23550072	23550104	1_dna:primary_assembly_primary_assembly:bTaeGut1_v1.p:1:1:114557415:1_REF	1918160	1918192	+	1	Contig76_pilon_23550072	247	0.148838	0.148771	0.169687	0.182251	0.0085382	0.017362
Contig76_pilon	23550126	23550155	1_dna:primary_assembly_primary_assembly:bTaeGut1_v1.p:1:1:114557415:1_REF	1918213	1918242	+	1	Contig76_pilon_23550126	248	0.148838	0.148771	0.169687	0.182251	0.0085382	0.017362
Contig76_pilon	23550226	23550271	1_dna:primary_assembly_primary_assembly:bTaeGut1_v1.p:1:1:114557415:1_REF	1918313	1918358	+	1	Contig76_pilon_23550226	249	0.148838	0.148771	0.169687	0.182251	0.0085382	0.017362
Contig76_pilon	23550286	23550313	1_dna:primary_assembly_primary_assembly:bTaeGut1_v1.p:1:1:114557415:1_REF	1918373	1918400	+	1	Contig76_pilon_23550286	250	0.148838	0.148771	0.169687	0.182251	0.0085382	0.017362
Contig76_pilon	23550590	23550626	1_dna:primary_assembly_primary_assembly:bTaeGut1_v1.p:1:1:114557415:1_REF	1918695	1918731	+	1	Contig76_pilon_23550590	251	0.148838	0.148771	0.169687	0.182251	0.0085382	0.017362
Contig76_pilon	23599394	23599418	1_dna:primary_assembly_primary_assembly:bTaeGut1_v1.p:1:1:114557415:1_REF	1966195	1966219	+	1	Contig76_pilon_23599394	252	0.302567	0.304237	0.341001	0.352704	0.0237318	0.0335163
Contig76_pilon	23599559	23599585	1_dna:primary_assembly_primary_assembly:bTaeGut1_v1.p:1:1:114557415:1_REF	1966350	1966376	+	1	Contig76_pilon_23599559	253	0.302567	0.304237	0.341001	0.352704	0.0237318	0.0335163
Contig76_pilon	23599721	23599751	1_dna:primary_assembly_primary_assembly:bTaeGut1_v1.p:1:1:114557415:1_REF	1966500	1966530	+	1	Contig76_pilon_23599721	254	0.302567	0.304237	0.341001	0.352704	0.0237318	0.0335163
Contig76_pilon	23599789	23599833	1_dna:primary_assembly_primary_assembly:bTaeGut1_v1.p:1:1:114557415:1_REF	1966569	1966613	+	1	Contig76_pilon_23599789	255	0.302567	0.304237	0.341001	0.352704	0.0237318	0.0335163
Contig76_pilon	23599967	23600000	1_dna:primary_assembly_primary_assembly:bTaeGut1_v1.p:1:1:114557415:1_REF	1966751	1966784	+	1	Contig76_pilon_23599967	256	0.302567	0.304237	0.341001	0.352704	0.0237318	0.0335163
Contig76_pilon	23600037	23600068	1_dna:primary_assembly_primary_assembly:bTaeGut1_v1.p:1:1:114557415:1_REF	1966816	1966847	+	1	Contig76_pilon_23600037	257	0.302567	0.304237	0.341001	0.352704	0.0237318	0.0335163
Contig76_pilon	23600071	23600101	1_dna:primary_assembly_primary_assembly:bTaeGut1_v1.p:1:1:114557415:1_REF	1966850	1966880	+	1	Contig76_pilon_23600071	258	0.302567	0.304237	0.341001	0.352704	0.0237318	0.0335163
Contig76_pilon	23600177	23600210	1_dna:primary_assembly_primary_assembly:bTaeGut1_v1.p:1:1:114557415:1_REF	1966956	1966989	+	1	Contig76_pilon_23600177	259	0.302567	0.304237	0.341001	0.352704	0.0237318	0.0335163
Contig76_pilon	23600225	23600249	1_dna:primary_assembly_primary_assembly:bTaeGut1_v1.p:1:1:114557415:1_REF	1966998	1967022	+	1	Contig76_pilon_23600225	260	0.302567	0.304237	0.341001	0.352704	0.0237318	0.0335163
Contig76_pilon	23649446	23649470	1_dna:primary_assembly_primary_assembly:bTaeGut1_v1.p:1:1:114557415:1_REF	2011991	2012015	+	1	Contig76_pilon_23649446	261	0.24713	0.243598	0.281565	0.287899	0.0182653	0.0595851
Contig76_pilon	23649772	23649797	1_dna:primary_assembly_primary_assembly:bTaeGut1_v1.p:1:1:114557415:1_REF	2012318	2012343	+	1	Contig76_pilon_23649772	262	0.24713	0.243598	0.281565	0.287899	0.0182653	0.0595851
Contig76_pilon	23649962	23650000	1_dna:primary_assembly_primary_assembly:bTaeGut1_v1.p:1:1:114557415:1_REF	2012508	2012546	+	1	Contig76_pilon_23649962	263	0.24713	0.243598	0.281565	0.287899	0.0182653	0.0595851
Contig76_pilon	23650142	23650175	1_dna:primary_assembly_primary_assembly:bTaeGut1_v1.p:1:1:114557415:1_REF	2012688	2012721	+	1	Contig76_pilon_23650142	264	0.24713	0.243598	0.281565	0.287899	0.0182653	0.0595851
Contig76_pilon	23650197	23650232	1_dna:primary_assembly_primary_assembly:bTaeGut1_v1.p:1:1:114557415:1_REF	2012739	2012774	+	1	Contig76_pilon_23650197	265	0.24713	0.243598	0.281565	0.287899	0.0182653	0.0595851
Contig76_pilon	23650530	23650558	1_dna:primary_assembly_primary_assembly:bTaeGut1_v1.p:1:1:114557415:1_REF	2013092	2013120	+	1	Contig76_pilon_23650530	266	0.24713	0.243598	0.281565	0.287899	0.0182653	0.0595851
Contig76_pilon	23650623	23650647	1_dna:primary_assembly_primary_assembly:bTaeGut1_v1.p:1:1:114557415:1_REF	2013184	2013208	+	1	Contig76_pilon_23650623	267	0.24713	0.243598	0.281565	0.287899	0.0182653	0.0595851
Contig76_pilon	23699382	23699411	1_dna:primary_assembly_primary_assembly:bTaeGut1_v1.p:1:1:114557415:1_REF	2057373	2057402	+	1	Contig76_pilon_23699382	268	0.173174	0.15631	0.217556	0.217784	0.0805783	0.0423653
Contig76_pilon	23699477	23699528	1_dna:primary_assembly_primary_assembly:bTaeGut1_v1.p:1:1:114557415:1_REF	2057466	2057517	+	1	Contig76_pilon_23699477	269	0.173174	0.15631	0.217556	0.217784	0.0805783	0.0423653
Contig76_pilon	23699677	23699731	1_dna:primary_assembly_primary_assembly:bTaeGut1_v1.p:1:1:114557415:1_REF	2057665	2057719	+	1	Contig76_pilon_23699677	270	0.173174	0.15631	0.217556	0.217784	0.0805783	0.0423653
Contig76_pilon	23699855	23699889	1_dna:primary_assembly_primary_assembly:bTaeGut1_v1.p:1:1:114557415:1_REF	2057843	2057877	+	1	Contig76_pilon_23699855	271	0.173174	0.15631	0.217556	0.217784	0.0805783	0.0423653
Contig76_pilon	23699919	23699945	1_dna:primary_assembly_primary_assembly:bTaeGut1_v1.p:1:1:114557415:1_REF	2057907	2057933	+	1	Contig76_pilon_23699919	272	0.173174	0.15631	0.217556	0.217784	0.0805783	0.0423653
Contig76_pilon	23700120	23700145	1_dna:primary_assembly_primary_assembly:bTaeGut1_v1.p:1:1:114557415:1_REF	2058108	2058133	+	1	Contig76_pilon_23700120	273	0.173174	0.15631	0.217556	0.217784	0.0805783	0.0423653
Contig76_pilon	23700146	23700170	1_dna:primary_assembly_primary_assembly:bTaeGut1_v1.p:1:1:114557415:1_REF	2058134	2058158	+	1	Contig76_pilon_23700146	274	0.173174	0.15631	0.217556	0.217784	0.0805783	0.0423653
Contig76_pilon	23700330	23700377	1_dna:primary_assembly_primary_assembly:bTaeGut1_v1.p:1:1:114557415:1_REF	2058316	2058363	+	1	Contig76_pilon_23700330	275	0.173174	0.15631	0.217556	0.217784	0.0805783	0.0423653
Contig76_pilon	23700389	23700460	1_dna:primary_assembly_primary_assembly:bTaeGut1_v1.p:1:1:114557415:1_REF	2058375	2058446	+	1	Contig76_pilon_23700389	276	0.173174	0.15631	0.217556	0.217784	0.0805783	0.0423653
Contig76_pilon	23700474	23700510	1_dna:primary_assembly_primary_assembly:bTaeGut1_v1.p:1:1:114557415:1_REF	2058460	2058496	+	1	Contig76_pilon_23700474	277	0.173174	0.15631	0.217556	0.217784	0.0805783	0.0423653
Contig76_pilon	23700624	23700653	1_dna:primary_assembly_primary_assembly:bTaeGut1_v1.p:1:1:114557415:1_REF	2058612	2058641	+	1	Contig76_pilon_23700624	278	0.173174	0.15631	0.217556	0.217784	0.0805783	0.0423653
Contig76_pilon	23749644	23749669	1_dna:primary_assembly_primary_assembly:bTaeGut1_v1.p:1:1:114557415:1_REF	2104760	2104785	+	1	Contig76_pilon_23749644	279	0.113037	0.131007	0.146387	0.156861	0.114772	0.00741717
Contig76_pilon	23749776	23749822	1_dna:primary_assembly_primary_assembly:bTaeGut1_v1.p:1:1:114557415:1_REF	2104893	2104939	+	1	Contig76_pilon_23749776	280	0.113037	0.131007	0.146387	0.156861	0.114772	0.00741717
Contig76_pilon	23750014	23750038	1_dna:primary_assembly_primary_assembly:bTaeGut1_v1.p:1:1:114557415:1_REF	2105141	2105165	+	1	Contig76_pilon_23750014	281	0.113037	0.131007	0.146387	0.156861	0.114772	0.00741717
Contig76_pilon	23750089	23750118	1_dna:primary_assembly_primary_assembly:bTaeGut1_v1.p:1:1:114557415:1_REF	2105216	2105245	+	1	Contig76_pilon_23750089	282	0.113037	0.131007	0.146387	0.156861	0.114772	0.00741717
Contig76_pilon	23750194	23750231	1_dna:primary_assembly_primary_assembly:bTaeGut1_v1.p:1:1:114557415:1_REF	2105321	2105358	+	1	Contig76_pilon_23750194	283	0.113037	0.131007	0.146387	0.156861	0.114772	0.00741717
Contig76_pilon	23750250	23750288	1_dna:primary_assembly_primary_assembly:bTaeGut1_v1.p:1:1:114557415:1_REF	2105377	2105415	+	1	Contig76_pilon_23750250	284	0.113037	0.131007	0.146387	0.156861	0.114772	0.00741717
Contig76_pilon	23799371	23799396	1_dna:primary_assembly_primary_assembly:bTaeGut1_v1.p:1:1:114557415:1_REF	2149506	2149531	+	1	Contig76_pilon_23799371	285	0.0798851	0.0990417	0.144494	0.158792	0.14704	0.0184257
Contig76_pilon	23799425	23799454	1_dna:primary_assembly_primary_assembly:bTaeGut1_v1.p:1:1:114557415:1_REF	2149559	2149588	+	1	Contig76_pilon_23799425	286	0.0798851	0.0990417	0.144494	0.158792	0.14704	0.0184257
Contig76_pilon	23799490	23799523	1_dna:primary_assembly_primary_assembly:bTaeGut1_v1.p:1:1:114557415:1_REF	2149624	2149657	+	1	Contig76_pilon_23799490	287	0.0798851	0.0990417	0.144494	0.158792	0.14704	0.0184257
Contig76_pilon	23800021	23800045	1_dna:primary_assembly_primary_assembly:bTaeGut1_v1.p:1:1:114557415:1_REF	2150163	2150187	+	1	Contig76_pilon_23800021	288	0.0798851	0.0990417	0.144494	0.158792	0.14704	0.0184257
Contig76_pilon	23800113	23800149	1_dna:primary_assembly_primary_assembly:bTaeGut1_v1.p:1:1:114557415:1_REF	2150255	2150291	+	1	Contig76_pilon_23800113	289	0.0798851	0.0990417	0.144494	0.158792	0.14704	0.0184257
Contig76_pilon	23849782	23849811	1_dna:primary_assembly_primary_assembly:bTaeGut1_v1.p:1:1:114557415:1_REF	2198878	2198907	+	1	Contig76_pilon_23849782	290	0.173133	0.182498	0.173682	0.170575	0.284666	0.015874
Contig76_pilon	23850003	23850028	1_dna:primary_assembly_primary_assembly:bTaeGut1_v1.p:1:1:114557415:1_REF	2199099	2199124	+	1	Contig76_pilon_23850003	291	0.173133	0.182498	0.173682	0.170575	0.284666	0.015874
Contig76_pilon	23850311	23850335	1_dna:primary_assembly_primary_assembly:bTaeGut1_v1.p:1:1:114557415:1_REF	2199412	2199436	+	1	Contig76_pilon_23850311	292	0.173133	0.182498	0.173682	0.170575	0.284666	0.015874
Contig76_pilon	23900445	23900473	1_dna:primary_assembly_primary_assembly:bTaeGut1_v1.p:1:1:114557415:1_REF	2246597	2246625	+	1	Contig76_pilon_23900445	293	0.180012	0.181514	0.183215	0.167385	0.161224	0.0208518
Contig76_pilon	23900487	23900517	1_dna:primary_assembly_primary_assembly:bTaeGut1_v1.p:1:1:114557415:1_REF	2246639	2246669	+	1	Contig76_pilon_23900487	294	0.180012	0.181514	0.183215	0.167385	0.161224	0.0208518
Contig76_pilon	23900548	23900573	1_dna:primary_assembly_primary_assembly:bTaeGut1_v1.p:1:1:114557415:1_REF	2246701	2246726	+	1	Contig76_pilon_23900548	295	0.180012	0.181514	0.183215	0.167385	0.161224	0.0208518
Contig76_pilon	23900594	23900618	1_dna:primary_assembly_primary_assembly:bTaeGut1_v1.p:1:1:114557415:1_REF	2246747	2246771	+	1	Contig76_pilon_23900594	296	0.180012	0.181514	0.183215	0.167385	0.161224	0.0208518
Contig76_pilon	23949399	23949436	1_dna:primary_assembly_primary_assembly:bTaeGut1_v1.p:1:1:114557415:1_REF	2289417	2289454	+	1	Contig76_pilon_23949399	297	0.238936	0.220928	0.212331	0.209267	0.0855068	0.021294
Contig76_pilon	23949526	23949566	1_dna:primary_assembly_primary_assembly:bTaeGut1_v1.p:1:1:114557415:1_REF	2289544	2289584	+	1	Contig76_pilon_23949526	298	0.238936	0.220928	0.212331	0.209267	0.0855068	0.021294
Contig76_pilon	23949582	23949606	1_dna:primary_assembly_primary_assembly:bTaeGut1_v1.p:1:1:114557415:1_REF	2289600	2289624	+	1	Contig76_pilon_23949582	299	0.238936	0.220928	0.212331	0.209267	0.0855068	0.021294
Contig76_pilon	23949606	23949631	1_dna:primary_assembly_primary_assembly:bTaeGut1_v1.p:1:1:114557415:1_REF	2289633	2289658	+	1	Contig76_pilon_23949606	300	0.238936	0.220928	0.212331	0.209267	0.0855068	0.021294
Contig76_pilon	23949704	23949732	1_dna:primary_assembly_primary_assembly:bTaeGut1_v1.p:1:1:114557415:1_REF	2289731	2289759	+	1	Contig76_pilon_23949704	301	0.238936	0.220928	0.212331	0.209267	0.0855068	0.021294
Contig76_pilon	23949854	23949879	1_dna:primary_assembly_primary_assembly:bTaeGut1_v1.p:1:1:114557415:1_REF	2289880	2289905	+	1	Contig76_pilon_23949854	302	0.238936	0.220928	0.212331	0.209267	0.0855068	0.021294
Contig76_pilon	23950140	23950169	1_dna:primary_assembly_primary_assembly:bTaeGut1_v1.p:1:1:114557415:1_REF	2290168	2290197	+	1	Contig76_pilon_23950140	303	0.238936	0.220928	0.212331	0.209267	0.0855068	0.021294
Contig76_pilon	23950440	23950476	1_dna:primary_assembly_primary_assembly:bTaeGut1_v1.p:1:1:114557415:1_REF	2290471	2290507	+	1	Contig76_pilon_23950440	304	0.238936	0.220928	0.212331	0.209267	0.0855068	0.021294
Contig76_pilon	23999487	23999511	1_dna:primary_assembly_primary_assembly:bTaeGut1_v1.p:1:1:114557415:1_REF	2335243	2335267	+	1	Contig76_pilon_23999487	305	0.131347	0.128029	0.190446	0.224446	0.256141	0.0100505
Contig76_pilon	23999595	23999619	1_dna:primary_assembly_primary_assembly:bTaeGut1_v1.p:1:1:114557415:1_REF	2335346	2335370	+	1	Contig76_pilon_23999595	306	0.131347	0.128029	0.190446	0.224446	0.256141	0.0100505
Contig76_pilon	23999710	23999739	1_dna:primary_assembly_primary_assembly:bTaeGut1_v1.p:1:1:114557415:1_REF	2335454	2335483	+	1	Contig76_pilon_23999710	307	0.131347	0.128029	0.190446	0.224446	0.256141	0.0100505
Contig76_pilon	23999827	23999877	1_dna:primary_assembly_primary_assembly:bTaeGut1_v1.p:1:1:114557415:1_REF	2335571	2335621	+	1	Contig76_pilon_23999827	308	0.131347	0.128029	0.190446	0.224446	0.256141	0.0100505
Contig76_pilon	23999961	23999993	1_dna:primary_assembly_primary_assembly:bTaeGut1_v1.p:1:1:114557415:1_REF	2335705	2335737	+	1	Contig76_pilon_23999961	309	0.131347	0.128029	0.190446	0.224446	0.256141	0.0100505
Contig76_pilon	24000029	24000060	1_dna:primary_assembly_primary_assembly:bTaeGut1_v1.p:1:1:114557415:1_REF	2335773	2335804	+	1	Contig76_pilon_24000029	310	0.131347	0.128029	0.190446	0.224446	0.256141	0.0100505
Contig76_pilon	24000065	24000094	1_dna:primary_assembly_primary_assembly:bTaeGut1_v1.p:1:1:114557415:1_REF	2335809	2335838	+	1	Contig76_pilon_24000065	311	0.131347	0.128029	0.190446	0.224446	0.256141	0.0100505
Contig76_pilon	24000144	24000173	1_dna:primary_assembly_primary_assembly:bTaeGut1_v1.p:1:1:114557415:1_REF	2335887	2335916	+	1	Contig76_pilon_24000144	312	0.131347	0.128029	0.190446	0.224446	0.256141	0.0100505
Contig76_pilon	24000281	24000336	1_dna:primary_assembly_primary_assembly:bTaeGut1_v1.p:1:1:114557415:1_REF	2336024	2336079	+	1	Contig76_pilon_24000281	313	0.131347	0.128029	0.190446	0.224446	0.256141	0.0100505
Contig76_pilon	24000379	24000403	1_dna:primary_assembly_primary_assembly:bTaeGut1_v1.p:1:1:114557415:1_REF	2336122	2336146	+	1	Contig76_pilon_24000379	314	0.131347	0.128029	0.190446	0.224446	0.256141	0.0100505
Contig76_pilon	24000452	24000479	1_dna:primary_assembly_primary_assembly:bTaeGut1_v1.p:1:1:114557415:1_REF	2336195	2336222	+	1	Contig76_pilon_24000452	315	0.131347	0.128029	0.190446	0.224446	0.256141	0.0100505
Contig76_pilon	24000510	24000546	1_dna:primary_assembly_primary_assembly:bTaeGut1_v1.p:1:1:114557415:1_REF	2336253	2336289	+	1	Contig76_pilon_24000510	316	0.131347	0.128029	0.190446	0.224446	0.256141	0.0100505
Contig76_pilon	24049658	24049682	1_dna:primary_assembly_primary_assembly:bTaeGut1_v1.p:1:1:114557415:1_REF	2382587	2382611	+	1	Contig76_pilon_24049658	317	0.106507	0.140531	0.189367	0.268588	0.218806	0.0249404
Contig76_pilon	24049695	24049740	1_dna:primary_assembly_primary_assembly:bTaeGut1_v1.p:1:1:114557415:1_REF	2382624	2382669	+	1	Contig76_pilon_24049695	318	0.106507	0.140531	0.189367	0.268588	0.218806	0.0249404
Contig76_pilon	24049768	24049795	1_dna:primary_assembly_primary_assembly:bTaeGut1_v1.p:1:1:114557415:1_REF	2382697	2382724	+	1	Contig76_pilon_24049768	319	0.106507	0.140531	0.189367	0.268588	0.218806	0.0249404
Contig76_pilon	24049800	24049832	1_dna:primary_assembly_primary_assembly:bTaeGut1_v1.p:1:1:114557415:1_REF	2382729	2382761	+	1	Contig76_pilon_24049800	320	0.106507	0.140531	0.189367	0.268588	0.218806	0.0249404
Contig76_pilon	24049886	24049910	1_dna:primary_assembly_primary_assembly:bTaeGut1_v1.p:1:1:114557415:1_REF	2382815	2382839	+	1	Contig76_pilon_24049886	321	0.106507	0.140531	0.189367	0.268588	0.218806	0.0249404
Contig76_pilon	24049938	24049965	1_dna:primary_assembly_primary_assembly:bTaeGut1_v1.p:1:1:114557415:1_REF	2382867	2382894	+	1	Contig76_pilon_24049938	322	0.106507	0.140531	0.189367	0.268588	0.218806	0.0249404
Contig76_pilon	24050094	24050121	1_dna:primary_assembly_primary_assembly:bTaeGut1_v1.p:1:1:114557415:1_REF	2383018	2383045	+	1	Contig76_pilon_24050094	323	0.106507	0.140531	0.189367	0.268588	0.218806	0.0249404
Contig76_pilon	24050281	24050338	1_dna:primary_assembly_primary_assembly:bTaeGut1_v1.p:1:1:114557415:1_REF	2383207	2383264	+	1	Contig76_pilon_24050281	324	0.106507	0.140531	0.189367	0.268588	0.218806	0.0249404
Contig76_pilon	24099364	24099392	1_dna:primary_assembly_primary_assembly:bTaeGut1_v1.p:1:1:114557415:1_REF	2426405	2426433	+	1	Contig76_pilon_24099364	325	0.174912	0.141484	0.270731	0.265071	0.198845	0.00506505
Contig76_pilon	24099439	24099491	1_dna:primary_assembly_primary_assembly:bTaeGut1_v1.p:1:1:114557415:1_REF	2426474	2426526	+	1	Contig76_pilon_24099439	326	0.174912	0.141484	0.270731	0.265071	0.198845	0.00506505
Contig76_pilon	24099594	24099627	1_dna:primary_assembly_primary_assembly:bTaeGut1_v1.p:1:1:114557415:1_REF	2426630	2426663	+	1	Contig76_pilon_24099594	327	0.174912	0.141484	0.270731	0.265071	0.198845	0.00506505
Contig76_pilon	24099652	24099677	1_dna:primary_assembly_primary_assembly:bTaeGut1_v1.p:1:1:114557415:1_REF	2426678	2426703	+	1	Contig76_pilon_24099652	328	0.174912	0.141484	0.270731	0.265071	0.198845	0.00506505
Contig76_pilon	24100153	24100180	1_dna:primary_assembly_primary_assembly:bTaeGut1_v1.p:1:1:114557415:1_REF	2427645	2427672	+	1	Contig76_pilon_24100153	329	0.174912	0.141484	0.270731	0.265071	0.198845	0.00506505
Contig76_pilon	24100341	24100365	1_dna:primary_assembly_primary_assembly:bTaeGut1_v1.p:1:1:114557415:1_REF	2427833	2427857	+	1	Contig76_pilon_24100341	330	0.174912	0.141484	0.270731	0.265071	0.198845	0.00506505
Contig76_pilon	24100501	24100525	1_dna:primary_assembly_primary_assembly:bTaeGut1_v1.p:1:1:114557415:1_REF	2427992	2428016	+	1	Contig76_pilon_24100501	331	0.174912	0.141484	0.270731	0.265071	0.198845	0.00506505
Contig76_pilon	24149427	24149457	1_dna:primary_assembly_primary_assembly:bTaeGut1_v1.p:1:1:114557415:1_REF	2471540	2471570	+	1	Contig76_pilon_24149427	332	0.148703	0.116171	0.252176	0.249549	0.137513	0.00685214
Contig76_pilon	24149734	24149758	1_dna:primary_assembly_primary_assembly:bTaeGut1_v1.p:1:1:114557415:1_REF	2471849	2471873	+	1	Contig76_pilon_24149734	333	0.148703	0.116171	0.252176	0.249549	0.137513	0.00685214
Contig76_pilon	24149769	24149797	1_dna:primary_assembly_primary_assembly:bTaeGut1_v1.p:1:1:114557415:1_REF	2471884	2471912	+	1	Contig76_pilon_24149769	334	0.148703	0.116171	0.252176	0.249549	0.137513	0.00685214
Contig76_pilon	24150219	24150257	1_dna:primary_assembly_primary_assembly:bTaeGut1_v1.p:1:1:114557415:1_REF	2472351	2472389	+	1	Contig76_pilon_24150219	335	0.148703	0.116171	0.252176	0.249549	0.137513	0.00685214
Contig76_pilon	24150503	24150540	1_dna:primary_assembly_primary_assembly:bTaeGut1_v1.p:1:1:114557415:1_REF	2472637	2472674	+	1	Contig76_pilon_24150503	336	0.148703	0.116171	0.252176	0.249549	0.137513	0.00685214
Contig76_pilon	24150569	24150599	1_dna:primary_assembly_primary_assembly:bTaeGut1_v1.p:1:1:114557415:1_REF	2472703	2472733	+	1	Contig76_pilon_24150569	337	0.148703	0.116171	0.252176	0.249549	0.137513	0.00685214
Contig76_pilon	24150647	24150676	1_dna:primary_assembly_primary_assembly:bTaeGut1_v1.p:1:1:114557415:1_REF	2472789	2472818	+	1	Contig76_pilon_24150647	338	0.148703	0.116171	0.252176	0.249549	0.137513	0.00685214
Contig76_pilon	24199976	24200012	1_dna:primary_assembly_primary_assembly:bTaeGut1_v1.p:1:1:114557415:1_REF	2517908	2517944	+	1	Contig76_pilon_24199976	339	0.17617	0.192976	0.174488	0.204707	0.0672586	0.00781232
Contig76_pilon	24200070	24200096	1_dna:primary_assembly_primary_assembly:bTaeGut1_v1.p:1:1:114557415:1_REF	2518002	2518028	+	1	Contig76_pilon_24200070	340	0.17617	0.192976	0.174488	0.204707	0.0672586	0.00781232
Contig76_pilon	24200273	24200297	1_dna:primary_assembly_primary_assembly:bTaeGut1_v1.p:1:1:114557415:1_REF	2518220	2518244	+	1	Contig76_pilon_24200273	341	0.17617	0.192976	0.174488	0.204707	0.0672586	0.00781232
Contig76_pilon	24200309	24200334	1_dna:primary_assembly_primary_assembly:bTaeGut1_v1.p:1:1:114557415:1_REF	2518257	2518282	+	1	Contig76_pilon_24200309	342	0.17617	0.192976	0.174488	0.204707	0.0672586	0.00781232
Contig76_pilon	24200524	24200559	1_dna:primary_assembly_primary_assembly:bTaeGut1_v1.p:1:1:114557415:1_REF	2518468	2518503	+	1	Contig76_pilon_24200524	343	0.17617	0.192976	0.174488	0.204707	0.0672586	0.00781232
Contig76_pilon	24200564	24200601	1_dna:primary_assembly_primary_assembly:bTaeGut1_v1.p:1:1:114557415:1_REF	2518508	2518545	+	1	Contig76_pilon_24200564	344	0.17617	0.192976	0.174488	0.204707	0.0672586	0.00781232
Contig76_pilon	24200645	24200671	1_dna:primary_assembly_primary_assembly:bTaeGut1_v1.p:1:1:114557415:1_REF	2518589	2518615	+	1	Contig76_pilon_24200645	345	0.17617	0.192976	0.174488	0.204707	0.0672586	0.00781232
Contig76_pilon	24249432	24249460	1_dna:primary_assembly_primary_assembly:bTaeGut1_v1.p:1:1:114557415:1_REF	2567454	2567482	+	1	Contig76_pilon_24249432	346	0.155293	0.149508	0.135898	0.133177	0.155582	0.0384486
Contig76_pilon	24249508	24249540	1_dna:primary_assembly_primary_assembly:bTaeGut1_v1.p:1:1:114557415:1_REF	2567530	2567562	+	1	Contig76_pilon_24249508	347	0.155293	0.149508	0.135898	0.133177	0.155582	0.0384486
Contig76_pilon	24249698	24249752	1_dna:primary_assembly_primary_assembly:bTaeGut1_v1.p:1:1:114557415:1_REF	2567718	2567772	+	1	Contig76_pilon_24249698	348	0.155293	0.149508	0.135898	0.133177	0.155582	0.0384486
Contig76_pilon	24249764	24249819	1_dna:primary_assembly_primary_assembly:bTaeGut1_v1.p:1:1:114557415:1_REF	2567784	2567839	+	1	Contig76_pilon_24249764	349	0.155293	0.149508	0.135898	0.133177	0.155582	0.0384486
Contig76_pilon	24249878	24249905	1_dna:primary_assembly_primary_assembly:bTaeGut1_v1.p:1:1:114557415:1_REF	2567897	2567924	+	1	Contig76_pilon_24249878	350	0.155293	0.149508	0.135898	0.133177	0.155582	0.0384486
Contig76_pilon	24250427	24250459	1_dna:primary_assembly_primary_assembly:bTaeGut1_v1.p:1:1:114557415:1_REF	2568433	2568465	+	1	Contig76_pilon_24250427	351	0.155293	0.149508	0.135898	0.133177	0.155582	0.0384486
Contig76_pilon	24299542	24299568	1_dna:primary_assembly_primary_assembly:bTaeGut1_v1.p:1:1:114557415:1_REF	2616522	2616548	+	1	Contig76_pilon_24299542	352	0.105978	0.119378	0.137028	0.189118	0.128233	0.0298319
Contig76_pilon	24299571	24299602	1_dna:primary_assembly_primary_assembly:bTaeGut1_v1.p:1:1:114557415:1_REF	2616551	2616582	+	1	Contig76_pilon_24299571	353	0.105978	0.119378	0.137028	0.189118	0.128233	0.0298319
Contig76_pilon	24299739	24299780	1_dna:primary_assembly_primary_assembly:bTaeGut1_v1.p:1:1:114557415:1_REF	2616711	2616752	+	1	Contig76_pilon_24299739	354	0.105978	0.119378	0.137028	0.189118	0.128233	0.0298319
Contig76_pilon	24299958	24300018	1_dna:primary_assembly_primary_assembly:bTaeGut1_v1.p:1:1:114557415:1_REF	2616930	2616990	+	1	Contig76_pilon_24299958	355	0.105978	0.119378	0.137028	0.189118	0.128233	0.0298319
Contig76_pilon	24300588	24300612	1_dna:primary_assembly_primary_assembly:bTaeGut1_v1.p:1:1:114557415:1_REF	2617574	2617598	+	1	Contig76_pilon_24300588	356	0.105978	0.119378	0.137028	0.189118	0.128233	0.0298319
Contig76_pilon	24349361	24349386	1_dna:primary_assembly_primary_assembly:bTaeGut1_v1.p:1:1:114557415:1_REF	2661855	2661880	+	1	Contig76_pilon_24349361	357	0.112566	0.12356	0.132625	0.197976	0.126248	0.0778846
Contig76_pilon	24349389	24349433	1_dna:primary_assembly_primary_assembly:bTaeGut1_v1.p:1:1:114557415:1_REF	2661883	2661927	+	1	Contig76_pilon_24349389	358	0.112566	0.12356	0.132625	0.197976	0.126248	0.0778846
Contig76_pilon	24349461	24349485	1_dna:primary_assembly_primary_assembly:bTaeGut1_v1.p:1:1:114557415:1_REF	2661955	2661979	+	1	Contig76_pilon_24349461	359	0.112566	0.12356	0.132625	0.197976	0.126248	0.0778846
Contig76_pilon	24349599	24349642	1_dna:primary_assembly_primary_assembly:bTaeGut1_v1.p:1:1:114557415:1_REF	2662086	2662129	+	1	Contig76_pilon_24349599	360	0.112566	0.12356	0.132625	0.197976	0.126248	0.0778846
Contig76_pilon	24350365	24350389	1_dna:primary_assembly_primary_assembly:bTaeGut1_v1.p:1:1:114557415:1_REF	2662388	2662412	+	1	Contig76_pilon_24350365	361	0.112566	0.12356	0.132625	0.197976	0.126248	0.0778846
Contig76_pilon	24350466	24350490	1_dna:primary_assembly_primary_assembly:bTaeGut1_v1.p:1:1:114557415:1_REF	2662489	2662513	+	1	Contig76_pilon_24350466	362	0.112566	0.12356	0.132625	0.197976	0.126248	0.0778846
Contig76_pilon	24350561	24350603	1_dna:primary_assembly_primary_assembly:bTaeGut1_v1.p:1:1:114557415:1_REF	2662583	2662625	+	1	Contig76_pilon_24350561	363	0.112566	0.12356	0.132625	0.197976	0.126248	0.0778846
Contig76_pilon	24399333	24399358	1_dna:primary_assembly_primary_assembly:bTaeGut1_v1.p:1:1:114557415:1_REF	2709623	2709648	+	1	Contig76_pilon_24399333	364	0.111471	0.0959573	0.24196	0.275947	0.289094	0.0249119
Contig76_pilon	24399722	24399746	1_dna:primary_assembly_primary_assembly:bTaeGut1_v1.p:1:1:114557415:1_REF	2710040	2710064	+	1	Contig76_pilon_24399722	365	0.111471	0.0959573	0.24196	0.275947	0.289094	0.0249119
Contig76_pilon	24399758	24399806	1_dna:primary_assembly_primary_assembly:bTaeGut1_v1.p:1:1:114557415:1_REF	2710076	2710124	+	1	Contig76_pilon_24399758	366	0.111471	0.0959573	0.24196	0.275947	0.289094	0.0249119
Contig76_pilon	24399867	24399899	1_dna:primary_assembly_primary_assembly:bTaeGut1_v1.p:1:1:114557415:1_REF	2710183	2710215	+	1	Contig76_pilon_24399867	367	0.111471	0.0959573	0.24196	0.275947	0.289094	0.0249119
Contig76_pilon	24399944	24399968	1_dna:primary_assembly_primary_assembly:bTaeGut1_v1.p:1:1:114557415:1_REF	2710260	2710284	+	1	Contig76_pilon_24399944	368	0.111471	0.0959573	0.24196	0.275947	0.289094	0.0249119
Contig76_pilon	24400012	24400062	1_dna:primary_assembly_primary_assembly:bTaeGut1_v1.p:1:1:114557415:1_REF	2710328	2710378	+	1	Contig76_pilon_24400012	369	0.111471	0.0959573	0.24196	0.275947	0.289094	0.0249119
Contig76_pilon	24400206	24400248	1_dna:primary_assembly_primary_assembly:bTaeGut1_v1.p:1:1:114557415:1_REF	2710516	2710558	+	1	Contig76_pilon_24400206	370	0.111471	0.0959573	0.24196	0.275947	0.289094	0.0249119
Contig76_pilon	24400257	24400288	1_dna:primary_assembly_primary_assembly:bTaeGut1_v1.p:1:1:114557415:1_REF	2710567	2710598	+	1	Contig76_pilon_24400257	371	0.111471	0.0959573	0.24196	0.275947	0.289094	0.0249119
Contig76_pilon	24400317	24400367	1_dna:primary_assembly_primary_assembly:bTaeGut1_v1.p:1:1:114557415:1_REF	2710627	2710677	+	1	Contig76_pilon_24400317	372	0.111471	0.0959573	0.24196	0.275947	0.289094	0.0249119
Contig76_pilon	24400450	24400502	1_dna:primary_assembly_primary_assembly:bTaeGut1_v1.p:1:1:114557415:1_REF	2710761	2710813	+	1	Contig76_pilon_24400450	373	0.111471	0.0959573	0.24196	0.275947	0.289094	0.0249119
Contig76_pilon	24400528	24400552	1_dna:primary_assembly_primary_assembly:bTaeGut1_v1.p:1:1:114557415:1_REF	2710839	2710863	+	1	Contig76_pilon_24400528	374	0.111471	0.0959573	0.24196	0.275947	0.289094	0.0249119
Contig76_pilon	24449376	24449403	1_dna:primary_assembly_primary_assembly:bTaeGut1_v1.p:1:1:114557415:1_REF	2757466	2757493	+	1	Contig76_pilon_24449376	375	0.196425	0.145126	0.237853	0.230569	0.118533	0.0447026
Contig76_pilon	24449651	24449678	1_dna:primary_assembly_primary_assembly:bTaeGut1_v1.p:1:1:114557415:1_REF	2757732	2757759	+	1	Contig76_pilon_24449651	376	0.196425	0.145126	0.237853	0.230569	0.118533	0.0447026
Contig76_pilon	24449977	24450010	1_dna:primary_assembly_primary_assembly:bTaeGut1_v1.p:1:1:114557415:1_REF	2758036	2758069	+	1	Contig76_pilon_24449977	377	0.196425	0.145126	0.237853	0.230569	0.118533	0.0447026
Contig76_pilon	24450252	24450290	1_dna:primary_assembly_primary_assembly:bTaeGut1_v1.p:1:1:114557415:1_REF	2758315	2758353	+	1	Contig76_pilon_24450252	378	0.196425	0.145126	0.237853	0.230569	0.118533	0.0447026
Contig76_pilon	24450361	24450388	1_dna:primary_assembly_primary_assembly:bTaeGut1_v1.p:1:1:114557415:1_REF	2758415	2758442	+	1	Contig76_pilon_24450361	379	0.196425	0.145126	0.237853	0.230569	0.118533	0.0447026
Contig76_pilon	24450648	24450683	1_dna:primary_assembly_primary_assembly:bTaeGut1_v1.p:1:1:114557415:1_REF	2758711	2758746	+	1	Contig76_pilon_24450648	380	0.196425	0.145126	0.237853	0.230569	0.118533	0.0447026
Contig76_pilon	24499401	24499425	1_dna:primary_assembly_primary_assembly:bTaeGut1_v1.p:1:1:114557415:1_REF	2807967	2807991	+	1	Contig76_pilon_24499401	381	0.139763	0.121297	0.18797	0.169326	0.0911642	0.0244402
Contig76_pilon	24499514	24499546	1_dna:primary_assembly_primary_assembly:bTaeGut1_v1.p:1:1:114557415:1_REF	2808084	2808116	+	1	Contig76_pilon_24499514	382	0.139763	0.121297	0.18797	0.169326	0.0911642	0.0244402
Contig76_pilon	24499730	24499754	1_dna:primary_assembly_primary_assembly:bTaeGut1_v1.p:1:1:114557415:1_REF	2808295	2808319	+	1	Contig76_pilon_24499730	383	0.139763	0.121297	0.18797	0.169326	0.0911642	0.0244402
Contig76_pilon	24499781	24499806	1_dna:primary_assembly_primary_assembly:bTaeGut1_v1.p:1:1:114557415:1_REF	2808346	2808371	+	1	Contig76_pilon_24499781	384	0.139763	0.121297	0.18797	0.169326	0.0911642	0.0244402
Contig76_pilon	24499862	24499898	1_dna:primary_assembly_primary_assembly:bTaeGut1_v1.p:1:1:114557415:1_REF	2808427	2808463	+	1	Contig76_pilon_24499862	385	0.139763	0.121297	0.18797	0.169326	0.0911642	0.0244402
Contig76_pilon	24500438	24500463	1_dna:primary_assembly_primary_assembly:bTaeGut1_v1.p:1:1:114557415:1_REF	2809014	2809039	+	1	Contig76_pilon_24500438	386	0.139763	0.121297	0.18797	0.169326	0.0911642	0.0244402
Contig76_pilon	24500500	24500524	1_dna:primary_assembly_primary_assembly:bTaeGut1_v1.p:1:1:114557415:1_REF	2809077	2809101	+	1	Contig76_pilon_24500500	387	0.139763	0.121297	0.18797	0.169326	0.0911642	0.0244402
Contig76_pilon	24500613	24500649	1_dna:primary_assembly_primary_assembly:bTaeGut1_v1.p:1:1:114557415:1_REF	2809186	2809222	+	1	Contig76_pilon_24500613	388	0.139763	0.121297	0.18797	0.169326	0.0911642	0.0244402
Contig76_pilon	24549775	24549799	1_dna:primary_assembly_primary_assembly:bTaeGut1_v1.p:1:1:114557415:1_REF	2848164	2848188	+	1	Contig76_pilon_24549775	389	0.191738	0.161068	0.117713	0.120971	0.109416	0.0134204
Contig76_pilon	24549887	24549925	1_dna:primary_assembly_primary_assembly:bTaeGut1_v1.p:1:1:114557415:1_REF	2848263	2848301	+	1	Contig76_pilon_24549887	390	0.191738	0.161068	0.117713	0.120971	0.109416	0.0134204
Contig76_pilon	24550198	24550226	1_dna:primary_assembly_primary_assembly:bTaeGut1_v1.p:1:1:114557415:1_REF	2848501	2848529	+	1	Contig76_pilon_24550198	391	0.191738	0.161068	0.117713	0.120971	0.109416	0.0134204
Contig76_pilon	24550273	24550309	1_dna:primary_assembly_primary_assembly:bTaeGut1_v1.p:1:1:114557415:1_REF	2848576	2848612	+	1	Contig76_pilon_24550273	392	0.191738	0.161068	0.117713	0.120971	0.109416	0.0134204
Contig76_pilon	24550325	24550349	1_dna:primary_assembly_primary_assembly:bTaeGut1_v1.p:1:1:114557415:1_REF	2848628	2848652	+	1	Contig76_pilon_24550325	393	0.191738	0.161068	0.117713	0.120971	0.109416	0.0134204
Contig76_pilon	24600247	24600272	1_dna:primary_assembly_primary_assembly:bTaeGut1_v1.p:1:1:114557415:1_REF	2885460	2885485	+	1	Contig76_pilon_24600247	394	0.118344	0.164197	0.240057	0.222019	0.218006	0.0277194
Contig76_pilon	24649716	24649750	1_dna:primary_assembly_primary_assembly:bTaeGut1_v1.p:1:1:114557415:1_REF	2930252	2930286	+	1	Contig76_pilon_24649716	395	0.206467	0.23663	0.166918	0.204938	0.0948525	0.0147323
Contig76_pilon	24649796	24649828	1_dna:primary_assembly_primary_assembly:bTaeGut1_v1.p:1:1:114557415:1_REF	2930332	2930364	+	1	Contig76_pilon_24649796	396	0.206467	0.23663	0.166918	0.204938	0.0948525	0.0147323
Contig76_pilon	24650038	24650062	1_dna:primary_assembly_primary_assembly:bTaeGut1_v1.p:1:1:114557415:1_REF	2930574	2930598	+	1	Contig76_pilon_24650038	397	0.206467	0.23663	0.166918	0.204938	0.0948525	0.0147323
Contig76_pilon	24650572	24650596	1_dna:primary_assembly_primary_assembly:bTaeGut1_v1.p:1:1:114557415:1_REF	2931093	2931117	+	1	Contig76_pilon_24650572	398	0.206467	0.23663	0.166918	0.204938	0.0948525	0.0147323
Contig76_pilon	24700193	24700217	1_dna:primary_assembly_primary_assembly:bTaeGut1_v1.p:1:1:114557415:1_REF	2973993	2974017	+	1	Contig76_pilon_24700193	399	0.255582	0.319395	0.267546	0.34093	0.0366628	0.0108564
Contig76_pilon	24700390	24700431	1_dna:primary_assembly_primary_assembly:bTaeGut1_v1.p:1:1:114557415:1_REF	2974185	2974226	+	1	Contig76_pilon_24700390	400	0.255582	0.319395	0.267546	0.34093	0.0366628	0.0108564
Contig76_pilon	24700455	24700486	1_dna:primary_assembly_primary_assembly:bTaeGut1_v1.p:1:1:114557415:1_REF	2974250	2974281	+	1	Contig76_pilon_24700455	401	0.255582	0.319395	0.267546	0.34093	0.0366628	0.0108564
Contig76_pilon	24700508	24700580	1_dna:primary_assembly_primary_assembly:bTaeGut1_v1.p:1:1:114557415:1_REF	2974301	2974373	+	1	Contig76_pilon_24700508	402	0.255582	0.319395	0.267546	0.34093	0.0366628	0.0108564
Contig76_pilon	24749358	24749384	1_dna:primary_assembly_primary_assembly:bTaeGut1_v1.p:1:1:114557415:1_REF	3023296	3023322	+	1	Contig76_pilon_24749358	403	0.22576	0.270662	0.247187	0.301078	0.0183717	-0.00737183
Contig76_pilon	24749430	24749462	1_dna:primary_assembly_primary_assembly:bTaeGut1_v1.p:1:1:114557415:1_REF	3023368	3023400	+	1	Contig76_pilon_24749430	404	0.22576	0.270662	0.247187	0.301078	0.0183717	-0.00737183
Contig76_pilon	24749532	24749560	1_dna:primary_assembly_primary_assembly:bTaeGut1_v1.p:1:1:114557415:1_REF	3023471	3023499	+	1	Contig76_pilon_24749532	405	0.22576	0.270662	0.247187	0.301078	0.0183717	-0.00737183
Contig76_pilon	24749799	24749823	1_dna:primary_assembly_primary_assembly:bTaeGut1_v1.p:1:1:114557415:1_REF	3023738	3023762	+	1	Contig76_pilon_24749799	406	0.22576	0.270662	0.247187	0.301078	0.0183717	-0.00737183
Contig76_pilon	24749828	24749866	1_dna:primary_assembly_primary_assembly:bTaeGut1_v1.p:1:1:114557415:1_REF	3023767	3023805	+	1	Contig76_pilon_24749828	407	0.22576	0.270662	0.247187	0.301078	0.0183717	-0.00737183
Contig76_pilon	24750055	24750128	1_dna:primary_assembly_primary_assembly:bTaeGut1_v1.p:1:1:114557415:1_REF	3023995	3024068	+	1	Contig76_pilon_24750055	408	0.22576	0.270662	0.247187	0.301078	0.0183717	-0.00737183
Contig76_pilon	24799803	24799827	1_dna:primary_assembly_primary_assembly:bTaeGut1_v1.p:1:1:114557415:1_REF	3069892	3069916	+	1	Contig76_pilon_24799803	409	0.340149	0.353141	0.345397	0.367826	0.0331901	-0.00724783
Contig76_pilon	24799872	24799896	1_dna:primary_assembly_primary_assembly:bTaeGut1_v1.p:1:1:114557415:1_REF	3069962	3069986	+	1	Contig76_pilon_24799872	410	0.340149	0.353141	0.345397	0.367826	0.0331901	-0.00724783
Contig76_pilon	24799923	24799950	1_dna:primary_assembly_primary_assembly:bTaeGut1_v1.p:1:1:114557415:1_REF	3070013	3070040	+	1	Contig76_pilon_24799923	411	0.340149	0.353141	0.345397	0.367826	0.0331901	-0.00724783
Contig76_pilon	24799971	24800007	1_dna:primary_assembly_primary_assembly:bTaeGut1_v1.p:1:1:114557415:1_REF	3070061	3070097	+	1	Contig76_pilon_24799971	412	0.340149	0.353141	0.345397	0.367826	0.0331901	-0.00724783
Contig76_pilon	24800020	24800044	1_dna:primary_assembly_primary_assembly:bTaeGut1_v1.p:1:1:114557415:1_REF	3070110	3070134	+	1	Contig76_pilon_24800020	413	0.340149	0.353141	0.345397	0.367826	0.0331901	-0.00724783
Contig76_pilon	24800149	24800173	1_dna:primary_assembly_primary_assembly:bTaeGut1_v1.p:1:1:114557415:1_REF	3070235	3070259	+	1	Contig76_pilon_24800149	414	0.340149	0.353141	0.345397	0.367826	0.0331901	-0.00724783
Contig76_pilon	24800363	24800387	1_dna:primary_assembly_primary_assembly:bTaeGut1_v1.p:1:1:114557415:1_REF	3070450	3070474	+	1	Contig76_pilon_24800363	415	0.340149	0.353141	0.345397	0.367826	0.0331901	-0.00724783
Contig76_pilon	24849643	24849667	1_dna:primary_assembly_primary_assembly:bTaeGut1_v1.p:1:1:114557415:1_REF	3110040	3110064	+	1	Contig76_pilon_24849643	416	0.366838	0.402005	0.326074	0.370747	0.0374438	0.00523732
Contig76_pilon	24849679	24849709	1_dna:primary_assembly_primary_assembly:bTaeGut1_v1.p:1:1:114557415:1_REF	3110077	3110107	+	1	Contig76_pilon_24849679	417	0.366838	0.402005	0.326074	0.370747	0.0374438	0.00523732
Contig76_pilon	24849791	24849828	1_dna:primary_assembly_primary_assembly:bTaeGut1_v1.p:1:1:114557415:1_REF	3110189	3110226	+	1	Contig76_pilon_24849791	418	0.366838	0.402005	0.326074	0.370747	0.0374438	0.00523732
Contig76_pilon	24849879	24849922	1_dna:primary_assembly_primary_assembly:bTaeGut1_v1.p:1:1:114557415:1_REF	3110278	3110321	+	1	Contig76_pilon_24849879	419	0.366838	0.402005	0.326074	0.370747	0.0374438	0.00523732
Contig76_pilon	24849945	24849970	1_dna:primary_assembly_primary_assembly:bTaeGut1_v1.p:1:1:114557415:1_REF	3110344	3110369	+	1	Contig76_pilon_24849945	420	0.366838	0.402005	0.326074	0.370747	0.0374438	0.00523732
Contig76_pilon	24850018	24850192	1_dna:primary_assembly_primary_assembly:bTaeGut1_v1.p:1:1:114557415:1_REF	3110417	3110591	+	1	Contig76_pilon_24850018	421	0.366838	0.402005	0.326074	0.370747	0.0374438	0.00523732
Contig76_pilon	24899416	24899441	1_dna:primary_assembly_primary_assembly:bTaeGut1_v1.p:1:1:114557415:1_REF	3156188	3156213	+	1	Contig76_pilon_24899416	422	0.429353	0.330897	0.419371	0.327363	0.0246312	0.0214364
Contig76_pilon	24899506	24899538	1_dna:primary_assembly_primary_assembly:bTaeGut1_v1.p:1:1:114557415:1_REF	3156278	3156310	+	1	Contig76_pilon_24899506	423	0.429353	0.330897	0.419371	0.327363	0.0246312	0.0214364
Contig76_pilon	24899566	24899592	1_dna:primary_assembly_primary_assembly:bTaeGut1_v1.p:1:1:114557415:1_REF	3156338	3156364	+	1	Contig76_pilon_24899566	424	0.429353	0.330897	0.419371	0.327363	0.0246312	0.0214364
Contig76_pilon	24899700	24899728	1_dna:primary_assembly_primary_assembly:bTaeGut1_v1.p:1:1:114557415:1_REF	3156457	3156485	+	1	Contig76_pilon_24899700	425	0.429353	0.330897	0.419371	0.327363	0.0246312	0.0214364
Contig76_pilon	24899901	24899925	1_dna:primary_assembly_primary_assembly:bTaeGut1_v1.p:1:1:114557415:1_REF	3156659	3156683	+	1	Contig76_pilon_24899901	426	0.429353	0.330897	0.419371	0.327363	0.0246312	0.0214364
Contig76_pilon	24899958	24899983	1_dna:primary_assembly_primary_assembly:bTaeGut1_v1.p:1:1:114557415:1_REF	3156730	3156755	+	1	Contig76_pilon_24899958	427	0.429353	0.330897	0.419371	0.327363	0.0246312	0.0214364
Contig76_pilon	24949351	24949378	1_dna:primary_assembly_primary_assembly:bTaeGut1_v1.p:1:1:114557415:1_REF	3200071	3200098	+	1	Contig76_pilon_24949351	428	0.274158	0.268308	0.281905	0.281509	0.0233109	0.000231913
Contig76_pilon	24949388	24949429	1_dna:primary_assembly_primary_assembly:bTaeGut1_v1.p:1:1:114557415:1_REF	3200108	3200149	+	1	Contig76_pilon_24949388	429	0.274158	0.268308	0.281905	0.281509	0.0233109	0.000231913
Contig76_pilon	24949444	24949469	1_dna:primary_assembly_primary_assembly:bTaeGut1_v1.p:1:1:114557415:1_REF	3200164	3200189	+	1	Contig76_pilon_24949444	430	0.274158	0.268308	0.281905	0.281509	0.0233109	0.000231913
Contig76_pilon	24949930	24949967	1_dna:primary_assembly_primary_assembly:bTaeGut1_v1.p:1:1:114557415:1_REF	3200676	3200713	+	1	Contig76_pilon_24949930	431	0.274158	0.268308	0.281905	0.281509	0.0233109	0.000231913
Contig76_pilon	24999557	24999607	1_dna:primary_assembly_primary_assembly:bTaeGut1_v1.p:1:1:114557415:1_REF	3246642	3246692	+	1	Contig76_pilon_24999557	432	0.309035	0.341837	0.295132	0.345845	0.0432691	0.0801509
Contig76_pilon	25000012	25000037	1_dna:primary_assembly_primary_assembly:bTaeGut1_v1.p:1:1:114557415:1_REF	3247082	3247107	+	1	Contig76_pilon_25000012	433	0.309035	0.341837	0.295132	0.345845	0.0432691	0.0801509
Contig76_pilon	25000118	25000145	1_dna:primary_assembly_primary_assembly:bTaeGut1_v1.p:1:1:114557415:1_REF	3247195	3247222	+	1	Contig76_pilon_25000118	434	0.309035	0.341837	0.295132	0.345845	0.0432691	0.0801509
Contig76_pilon	25000148	25000185	1_dna:primary_assembly_primary_assembly:bTaeGut1_v1.p:1:1:114557415:1_REF	3247225	3247262	+	1	Contig76_pilon_25000148	435	0.309035	0.341837	0.295132	0.345845	0.0432691	0.0801509
Contig76_pilon	25049614	25049640	1_dna:primary_assembly_primary_assembly:bTaeGut1_v1.p:1:1:114557415:1_REF	3292664	3292690	+	1	Contig76_pilon_25049614	436	0.372585	0.302834	0.383497	0.325381	0.0483196	0.107397
Contig76_pilon	25049721	25049755	1_dna:primary_assembly_primary_assembly:bTaeGut1_v1.p:1:1:114557415:1_REF	3292771	3292805	+	1	Contig76_pilon_25049721	437	0.372585	0.302834	0.383497	0.325381	0.0483196	0.107397
Contig76_pilon	25049825	25049849	1_dna:primary_assembly_primary_assembly:bTaeGut1_v1.p:1:1:114557415:1_REF	3292851	3292875	+	1	Contig76_pilon_25049825	438	0.372585	0.302834	0.383497	0.325381	0.0483196	0.107397
Contig76_pilon	25049889	25049921	1_dna:primary_assembly_primary_assembly:bTaeGut1_v1.p:1:1:114557415:1_REF	3292915	3292947	+	1	Contig76_pilon_25049889	439	0.372585	0.302834	0.383497	0.325381	0.0483196	0.107397
Contig76_pilon	25050123	25050147	1_dna:primary_assembly_primary_assembly:bTaeGut1_v1.p:1:1:114557415:1_REF	3293151	3293175	+	1	Contig76_pilon_25050123	440	0.372585	0.302834	0.383497	0.325381	0.0483196	0.107397
Contig76_pilon	25050198	25050222	1_dna:primary_assembly_primary_assembly:bTaeGut1_v1.p:1:1:114557415:1_REF	3293226	3293250	+	1	Contig76_pilon_25050198	441	0.372585	0.302834	0.383497	0.325381	0.0483196	0.107397
Contig76_pilon	25099713	25099747	1_dna:primary_assembly_primary_assembly:bTaeGut1_v1.p:1:1:114557415:1_REF	3340033	3340067	+	1	Contig76_pilon_25099713	442	0.432399	0.300856	0.424227	0.310561	0.0623139	0.165366
Contig76_pilon	25099759	25099787	1_dna:primary_assembly_primary_assembly:bTaeGut1_v1.p:1:1:114557415:1_REF	3340079	3340107	+	1	Contig76_pilon_25099759	443	0.432399	0.300856	0.424227	0.310561	0.0623139	0.165366
Contig76_pilon	25099965	25099996	1_dna:primary_assembly_primary_assembly:bTaeGut1_v1.p:1:1:114557415:1_REF	3340285	3340316	+	1	Contig76_pilon_25099965	444	0.432399	0.300856	0.424227	0.310561	0.0623139	0.165366
Contig76_pilon	25100017	25100084	1_dna:primary_assembly_primary_assembly:bTaeGut1_v1.p:1:1:114557415:1_REF	3340337	3340404	+	1	Contig76_pilon_25100017	445	0.432399	0.300856	0.424227	0.310561	0.0623139	0.165366
Contig76_pilon	25100205	25100232	1_dna:primary_assembly_primary_assembly:bTaeGut1_v1.p:1:1:114557415:1_REF	3340526	3340553	+	1	Contig76_pilon_25100205	446	0.432399	0.300856	0.424227	0.310561	0.0623139	0.165366
Contig76_pilon	25100414	25100458	1_dna:primary_assembly_primary_assembly:bTaeGut1_v1.p:1:1:114557415:1_REF	3340739	3340783	+	1	Contig76_pilon_25100414	447	0.432399	0.300856	0.424227	0.310561	0.0623139	0.165366
Contig76_pilon	25100515	25100572	1_dna:primary_assembly_primary_assembly:bTaeGut1_v1.p:1:1:114557415:1_REF	3340840	3340897	+	1	Contig76_pilon_25100515	448	0.432399	0.300856	0.424227	0.310561	0.0623139	0.165366
Contig76_pilon	25149335	25149372	1_dna:primary_assembly_primary_assembly:bTaeGut1_v1.p:1:1:114557415:1_REF	3390003	3390040	+	1	Contig76_pilon_25149335	449	0.157237	0.265242	0.179155	0.308897	0.0633052	0.100801
Contig76_pilon	25149414	25149439	1_dna:primary_assembly_primary_assembly:bTaeGut1_v1.p:1:1:114557415:1_REF	3390081	3390106	+	1	Contig76_pilon_25149414	450	0.157237	0.265242	0.179155	0.308897	0.0633052	0.100801
Contig76_pilon	25149680	25149721	1_dna:primary_assembly_primary_assembly:bTaeGut1_v1.p:1:1:114557415:1_REF	3390331	3390372	+	1	Contig76_pilon_25149680	451	0.157237	0.265242	0.179155	0.308897	0.0633052	0.100801
Contig76_pilon	25149852	25149896	1_dna:primary_assembly_primary_assembly:bTaeGut1_v1.p:1:1:114557415:1_REF	3390503	3390547	+	1	Contig76_pilon_25149852	452	0.157237	0.265242	0.179155	0.308897	0.0633052	0.100801
Contig76_pilon	25150100	25150125	1_dna:primary_assembly_primary_assembly:bTaeGut1_v1.p:1:1:114557415:1_REF	3390752	3390777	+	1	Contig76_pilon_25150100	453	0.157237	0.265242	0.179155	0.308897	0.0633052	0.100801
Contig76_pilon	25150219	25150249	1_dna:primary_assembly_primary_assembly:bTaeGut1_v1.p:1:1:114557415:1_REF	3390835	3390865	+	1	Contig76_pilon_25150219	454	0.157237	0.265242	0.179155	0.308897	0.0633052	0.100801
Contig76_pilon	25199663	25199689	1_dna:primary_assembly_primary_assembly:bTaeGut1_v1.p:1:1:114557415:1_REF	3427781	3427807	+	1	Contig76_pilon_25199663	455	0.297904	0.295185	0.363473	0.363644	0.223101	0.0726992
Contig76_pilon	25200017	25200063	1_dna:primary_assembly_primary_assembly:bTaeGut1_v1.p:1:1:114557415:1_REF	3428153	3428199	+	1	Contig76_pilon_25200017	456	0.297904	0.295185	0.363473	0.363644	0.223101	0.0726992
Contig76_pilon	25200103	25200133	1_dna:primary_assembly_primary_assembly:bTaeGut1_v1.p:1:1:114557415:1_REF	3428240	3428270	+	1	Contig76_pilon_25200103	457	0.297904	0.295185	0.363473	0.363644	0.223101	0.0726992
Contig76_pilon	25200324	25200356	1_dna:primary_assembly_primary_assembly:bTaeGut1_v1.p:1:1:114557415:1_REF	3428461	3428493	+	1	Contig76_pilon_25200324	458	0.297904	0.295185	0.363473	0.363644	0.223101	0.0726992
Contig76_pilon	25200589	25200613	1_dna:primary_assembly_primary_assembly:bTaeGut1_v1.p:1:1:114557415:1_REF	3428732	3428756	+	1	Contig76_pilon_25200589	459	0.297904	0.295185	0.363473	0.363644	0.223101	0.0726992
Contig76_pilon	25249691	25249715	1_dna:primary_assembly_primary_assembly:bTaeGut1_v1.p:1:1:114557415:1_REF	3476001	3476025	+	1	Contig76_pilon_25249691	460	0.230624	0.181393	0.475738	0.424134	0.234852	0.0720466
Contig76_pilon	25250096	25250120	1_dna:primary_assembly_primary_assembly:bTaeGut1_v1.p:1:1:114557415:1_REF	3476208	3476232	+	1	Contig76_pilon_25250096	461	0.230624	0.181393	0.475738	0.424134	0.234852	0.0720466
Contig76_pilon	25250498	25250525	1_dna:primary_assembly_primary_assembly:bTaeGut1_v1.p:1:1:114557415:1_REF	3476606	3476633	+	1	Contig76_pilon_25250498	462	0.230624	0.181393	0.475738	0.424134	0.234852	0.0720466
Contig76_pilon	25299458	25299485	1_dna:primary_assembly_primary_assembly:bTaeGut1_v1.p:1:1:114557415:1_REF	3513613	3513640	+	1	Contig76_pilon_25299458	463	0.182984	0.284819	0.219455	0.392642	0.284537	0.071713
Contig76_pilon	25299627	25299682	1_dna:primary_assembly_primary_assembly:bTaeGut1_v1.p:1:1:114557415:1_REF	3513782	3513837	+	1	Contig76_pilon_25299627	464	0.182984	0.284819	0.219455	0.392642	0.284537	0.071713
Contig76_pilon	25349352	25349380	1_dna:primary_assembly_primary_assembly:bTaeGut1_v1.p:1:1:114557415:1_REF	3563197	3563225	+	1	Contig76_pilon_25349352	465	0.160571	0.24006	0.263362	0.32067	0.287164	0.078761
Contig76_pilon	25350255	25350279	1_dna:primary_assembly_primary_assembly:bTaeGut1_v1.p:1:1:114557415:1_REF	3563790	3563814	+	1	Contig76_pilon_25350255	466	0.160571	0.24006	0.263362	0.32067	0.287164	0.078761
Contig76_pilon	25400023	25400047	1_dna:primary_assembly_primary_assembly:bTaeGut1_v1.p:1:1:114557415:1_REF	3601860	3601884	+	1	Contig76_pilon_25400023	467	0.148837	0.286816	0.154703	0.364014	0.383502	0.110907
Contig76_pilon	25400117	25400206	1_dna:primary_assembly_primary_assembly:bTaeGut1_v1.p:1:1:114557415:1_REF	3601958	3602047	+	1	Contig76_pilon_25400117	468	0.148837	0.286816	0.154703	0.364014	0.383502	0.110907
Contig76_pilon	25400248	25400277	1_dna:primary_assembly_primary_assembly:bTaeGut1_v1.p:1:1:114557415:1_REF	3602089	3602118	+	1	Contig76_pilon_25400248	469	0.148837	0.286816	0.154703	0.364014	0.383502	0.110907
Contig76_pilon	25449524	25449553	1_dna:primary_assembly_primary_assembly:bTaeGut1_v1.p:1:1:114557415:1_REF	3648568	3648597	+	1	Contig76_pilon_25449524	470	0.316959	0.374753	0.310641	0.481689	0.416748	0.00941288
Contig76_pilon	25449748	25449783	1_dna:primary_assembly_primary_assembly:bTaeGut1_v1.p:1:1:114557415:1_REF	3648788	3648823	+	1	Contig76_pilon_25449748	471	0.316959	0.374753	0.310641	0.481689	0.416748	0.00941288
Contig76_pilon	25449864	25449888	1_dna:primary_assembly_primary_assembly:bTaeGut1_v1.p:1:1:114557415:1_REF	3648904	3648928	+	1	Contig76_pilon_25449864	472	0.316959	0.374753	0.310641	0.481689	0.416748	0.00941288
Contig76_pilon	25449988	25450016	1_dna:primary_assembly_primary_assembly:bTaeGut1_v1.p:1:1:114557415:1_REF	3649028	3649056	+	1	Contig76_pilon_25449988	473	0.316959	0.374753	0.310641	0.481689	0.416748	0.00941288
Contig76_pilon	25450057	25450082	1_dna:primary_assembly_primary_assembly:bTaeGut1_v1.p:1:1:114557415:1_REF	3649096	3649121	+	1	Contig76_pilon_25450057	474	0.316959	0.374753	0.310641	0.481689	0.416748	0.00941288
Contig76_pilon	25450259	25450291	1_dna:primary_assembly_primary_assembly:bTaeGut1_v1.p:1:1:114557415:1_REF	3649285	3649317	+	1	Contig76_pilon_25450259	475	0.316959	0.374753	0.310641	0.481689	0.416748	0.00941288
Contig76_pilon	25450618	25450644	1_dna:primary_assembly_primary_assembly:bTaeGut1_v1.p:1:1:114557415:1_REF	3649633	3649659	+	1	Contig76_pilon_25450618	476	0.316959	0.374753	0.310641	0.481689	0.416748	0.00941288
Contig76_pilon	25499304	25499386	1_dna:primary_assembly_primary_assembly:bTaeGut1_v1.p:1:1:114557415:1_REF	3695340	3695422	+	1	Contig76_pilon_25499304	477	0.253358	0.322382	0.349398	0.464847	0.231716	0.0388796
Contig76_pilon	25499429	25499458	1_dna:primary_assembly_primary_assembly:bTaeGut1_v1.p:1:1:114557415:1_REF	3695465	3695494	+	1	Contig76_pilon_25499429	478	0.253358	0.322382	0.349398	0.464847	0.231716	0.0388796
Contig76_pilon	25499987	25500018	1_dna:primary_assembly_primary_assembly:bTaeGut1_v1.p:1:1:114557415:1_REF	3696031	3696062	+	1	Contig76_pilon_25499987	479	0.253358	0.322382	0.349398	0.464847	0.231716	0.0388796
Contig76_pilon	25500228	25500260	1_dna:primary_assembly_primary_assembly:bTaeGut1_v1.p:1:1:114557415:1_REF	3696735	3696767	+	1	Contig76_pilon_25500228	480	0.253358	0.322382	0.349398	0.464847	0.231716	0.0388796
Contig76_pilon	25500261	25500285	1_dna:primary_assembly_primary_assembly:bTaeGut1_v1.p:1:1:114557415:1_REF	3696768	3696792	+	1	Contig76_pilon_25500261	481	0.253358	0.322382	0.349398	0.464847	0.231716	0.0388796
Contig76_pilon	25500462	25500489	1_dna:primary_assembly_primary_assembly:bTaeGut1_v1.p:1:1:114557415:1_REF	3696972	3696999	+	1	Contig76_pilon_25500462	482	0.253358	0.322382	0.349398	0.464847	0.231716	0.0388796
Contig76_pilon	25549539	25549574	1_dna:primary_assembly_primary_assembly:bTaeGut1_v1.p:1:1:114557415:1_REF	3747843	3747878	+	1	Contig76_pilon_25549539	483	0.266632	0.27275	0.295698	0.370261	0.226364	0.0244604
Contig76_pilon	25549612	25549636	1_dna:primary_assembly_primary_assembly:bTaeGut1_v1.p:1:1:114557415:1_REF	3747916	3747940	+	1	Contig76_pilon_25549612	484	0.266632	0.27275	0.295698	0.370261	0.226364	0.0244604
Contig76_pilon	25549895	25549920	1_dna:primary_assembly_primary_assembly:bTaeGut1_v1.p:1:1:114557415:1_REF	3748184	3748209	+	1	Contig76_pilon_25549895	485	0.266632	0.27275	0.295698	0.370261	0.226364	0.0244604
Contig76_pilon	25550090	25550115	1_dna:primary_assembly_primary_assembly:bTaeGut1_v1.p:1:1:114557415:1_REF	3748361	3748386	+	1	Contig76_pilon_25550090	486	0.266632	0.27275	0.295698	0.370261	0.226364	0.0244604
Contig76_pilon	25550158	25550214	1_dna:primary_assembly_primary_assembly:bTaeGut1_v1.p:1:1:114557415:1_REF	3748429	3748485	+	1	Contig76_pilon_25550158	487	0.266632	0.27275	0.295698	0.370261	0.226364	0.0244604
Contig76_pilon	25550241	25550265	1_dna:primary_assembly_primary_assembly:bTaeGut1_v1.p:1:1:114557415:1_REF	3748512	3748536	+	1	Contig76_pilon_25550241	488	0.266632	0.27275	0.295698	0.370261	0.226364	0.0244604
Contig76_pilon	25599616	25599652	1_dna:primary_assembly_primary_assembly:bTaeGut1_v1.p:1:1:114557415:1_REF	3789986	3790022	+	1	Contig76_pilon_25599616	489	0.37494	0.451933	0.526564	0.628244	0.225669	0.107123
Contig76_pilon	25600031	25600061	1_dna:primary_assembly_primary_assembly:bTaeGut1_v1.p:1:1:114557415:1_REF	3790379	3790409	+	1	Contig76_pilon_25600031	490	0.37494	0.451933	0.526564	0.628244	0.225669	0.107123
Contig76_pilon	25649310	25649379	1_dna:primary_assembly_primary_assembly:bTaeGut1_v1.p:1:1:114557415:1_REF	3835084	3835153	+	1	Contig76_pilon_25649310	491	0.314284	0.314038	0.437798	0.517764	0.259228	0.0400766
Contig76_pilon	25649458	25649489	1_dna:primary_assembly_primary_assembly:bTaeGut1_v1.p:1:1:114557415:1_REF	3835231	3835262	+	1	Contig76_pilon_25649458	492	0.314284	0.314038	0.437798	0.517764	0.259228	0.0400766
Contig76_pilon	25650202	25650232	1_dna:primary_assembly_primary_assembly:bTaeGut1_v1.p:1:1:114557415:1_REF	3835972	3836002	+	1	Contig76_pilon_25650202	493	0.314284	0.314038	0.437798	0.517764	0.259228	0.0400766
Contig76_pilon	25699324	25699350	1_dna:primary_assembly_primary_assembly:bTaeGut1_v1.p:1:1:114557415:1_REF	3872295	3872321	+	1	Contig76_pilon_25699324	494	0.371135	0.409448	0.636203	0.680352	0.268182	0.08308
Contig76_pilon	25699750	25699778	1_dna:primary_assembly_primary_assembly:bTaeGut1_v1.p:1:1:114557415:1_REF	3872708	3872736	+	1	Contig76_pilon_25699750	495	0.371135	0.409448	0.636203	0.680352	0.268182	0.08308
Contig76_pilon	25700069	25700094	1_dna:primary_assembly_primary_assembly:bTaeGut1_v1.p:1:1:114557415:1_REF	3873017	3873042	+	1	Contig76_pilon_25700069	496	0.371135	0.409448	0.636203	0.680352	0.268182	0.08308
Contig76_pilon	25749437	25749469	1_dna:primary_assembly_primary_assembly:bTaeGut1_v1.p:1:1:114557415:1_REF	3911167	3911199	+	1	Contig76_pilon_25749437	497	0.398525	0.425227	0.561215	0.678335	0.283981	0.0251675
Contig76_pilon	25749479	25749506	1_dna:primary_assembly_primary_assembly:bTaeGut1_v1.p:1:1:114557415:1_REF	3911209	3911236	+	1	Contig76_pilon_25749479	498	0.398525	0.425227	0.561215	0.678335	0.283981	0.0251675
Contig76_pilon	25749624	25749648	1_dna:primary_assembly_primary_assembly:bTaeGut1_v1.p:1:1:114557415:1_REF	3911354	3911378	+	1	Contig76_pilon_25749624	499	0.398525	0.425227	0.561215	0.678335	0.283981	0.0251675
Contig76_pilon	25749696	25749722	1_dna:primary_assembly_primary_assembly:bTaeGut1_v1.p:1:1:114557415:1_REF	3911433	3911459	+	1	Contig76_pilon_25749696	500	0.398525	0.425227	0.561215	0.678335	0.283981	0.0251675
Contig76_pilon	25750442	25750471	1_dna:primary_assembly_primary_assembly:bTaeGut1_v1.p:1:1:114557415:1_REF	3911834	3911863	+	1	Contig76_pilon_25750442	501	0.398525	0.425227	0.561215	0.678335	0.283981	0.0251675
Contig76_pilon	25750652	25750678	1_dna:primary_assembly_primary_assembly:bTaeGut1_v1.p:1:1:114557415:1_REF	3912013	3912039	+	1	Contig76_pilon_25750652	502	0.398525	0.425227	0.561215	0.678335	0.283981	0.0251675
Contig76_pilon	21500565	21500602	1_dna:primary_assembly_primary_assembly:bTaeGut1_v1.p:1:1:114557415:1_REF	3964878	3964915	-	1	Contig76_pilon_21500565	503	0.095273	0.203581	0.174969	0.152209	0.326295	0.081112
Contig76_pilon	21500481	21500505	1_dna:primary_assembly_primary_assembly:bTaeGut1_v1.p:1:1:114557415:1_REF	3964976	3965000	-	1	Contig76_pilon_21500481	504	0.095273	0.203581	0.174969	0.152209	0.326295	0.081112
Contig76_pilon	21500444	21500473	1_dna:primary_assembly_primary_assembly:bTaeGut1_v1.p:1:1:114557415:1_REF	3965008	3965037	-	1	Contig76_pilon_21500444	505	0.095273	0.203581	0.174969	0.152209	0.326295	0.081112
Contig76_pilon	21450592	21450629	1_dna:primary_assembly_primary_assembly:bTaeGut1_v1.p:1:1:114557415:1_REF	4006400	4006437	-	1	Contig76_pilon_21450592	506	0.146829	0.166431	0.130291	0.184078	0.226071	0.0483376
Contig76_pilon	21450558	21450582	1_dna:primary_assembly_primary_assembly:bTaeGut1_v1.p:1:1:114557415:1_REF	4006447	4006471	-	1	Contig76_pilon_21450558	507	0.146829	0.166431	0.130291	0.184078	0.226071	0.0483376
Contig76_pilon	21450473	21450503	1_dna:primary_assembly_primary_assembly:bTaeGut1_v1.p:1:1:114557415:1_REF	4006526	4006556	-	1	Contig76_pilon_21450473	508	0.146829	0.166431	0.130291	0.184078	0.226071	0.0483376
Contig76_pilon	21450426	21450450	1_dna:primary_assembly_primary_assembly:bTaeGut1_v1.p:1:1:114557415:1_REF	4006580	4006604	-	1	Contig76_pilon_21450426	509	0.146829	0.166431	0.130291	0.184078	0.226071	0.0483376
Contig76_pilon	21449715	21449742	1_dna:primary_assembly_primary_assembly:bTaeGut1_v1.p:1:1:114557415:1_REF	4007210	4007237	-	1	Contig76_pilon_21449715	510	0.146829	0.166431	0.130291	0.184078	0.226071	0.0483376
Contig76_pilon	21449478	21449522	1_dna:primary_assembly_primary_assembly:bTaeGut1_v1.p:1:1:114557415:1_REF	4007431	4007475	-	1	Contig76_pilon_21449478	511	0.146829	0.166431	0.130291	0.184078	0.226071	0.0483376
Contig76_pilon	21449335	21449395	1_dna:primary_assembly_primary_assembly:bTaeGut1_v1.p:1:1:114557415:1_REF	4007561	4007621	-	1	Contig76_pilon_21449335	512	0.146829	0.166431	0.130291	0.184078	0.226071	0.0483376
Contig76_pilon	21400232	21400268	1_dna:primary_assembly_primary_assembly:bTaeGut1_v1.p:1:1:114557415:1_REF	4047306	4047342	-	1	Contig76_pilon_21400232	513	0.120505	0.128362	0.131487	0.155515	0.0961979	0.0266277
Contig76_pilon	21399982	21400006	1_dna:primary_assembly_primary_assembly:bTaeGut1_v1.p:1:1:114557415:1_REF	4047567	4047591	-	1	Contig76_pilon_21399982	514	0.120505	0.128362	0.131487	0.155515	0.0961979	0.0266277
Contig76_pilon	21399882	21399917	1_dna:primary_assembly_primary_assembly:bTaeGut1_v1.p:1:1:114557415:1_REF	4047656	4047691	-	1	Contig76_pilon_21399882	515	0.120505	0.128362	0.131487	0.155515	0.0961979	0.0266277
Contig76_pilon	21399825	21399855	1_dna:primary_assembly_primary_assembly:bTaeGut1_v1.p:1:1:114557415:1_REF	4047718	4047748	-	1	Contig76_pilon_21399825	516	0.120505	0.128362	0.131487	0.155515	0.0961979	0.0266277
Contig76_pilon	21399769	21399793	1_dna:primary_assembly_primary_assembly:bTaeGut1_v1.p:1:1:114557415:1_REF	4047780	4047804	-	1	Contig76_pilon_21399769	517	0.120505	0.128362	0.131487	0.155515	0.0961979	0.0266277
Contig76_pilon	21399518	21399542	1_dna:primary_assembly_primary_assembly:bTaeGut1_v1.p:1:1:114557415:1_REF	4048039	4048063	-	1	Contig76_pilon_21399518	518	0.120505	0.128362	0.131487	0.155515	0.0961979	0.0266277
Contig76_pilon	21399392	21399429	1_dna:primary_assembly_primary_assembly:bTaeGut1_v1.p:1:1:114557415:1_REF	4048152	4048189	-	1	Contig76_pilon_21399392	519	0.120505	0.128362	0.131487	0.155515	0.0961979	0.0266277
Contig76_pilon	21350548	21350575	1_dna:primary_assembly_primary_assembly:bTaeGut1_v1.p:1:1:114557415:1_REF	4079971	4079998	-	1	Contig76_pilon_21350548	520	0.162548	0.101472	0.157124	0.160483	0.126388	0.0550995
Contig76_pilon	21350456	21350480	1_dna:primary_assembly_primary_assembly:bTaeGut1_v1.p:1:1:114557415:1_REF	4080027	4080051	-	1	Contig76_pilon_21350456	521	0.162548	0.101472	0.157124	0.160483	0.126388	0.0550995
Contig76_pilon	21350143	21350168	1_dna:primary_assembly_primary_assembly:bTaeGut1_v1.p:1:1:114557415:1_REF	4080332	4080357	-	1	Contig76_pilon_21350143	522	0.162548	0.101472	0.157124	0.160483	0.126388	0.0550995
Contig76_pilon	21349866	21349902	1_dna:primary_assembly_primary_assembly:bTaeGut1_v1.p:1:1:114557415:1_REF	4080600	4080636	-	1	Contig76_pilon_21349866	523	0.162548	0.101472	0.157124	0.160483	0.126388	0.0550995
Contig76_pilon	21349832	21349856	1_dna:primary_assembly_primary_assembly:bTaeGut1_v1.p:1:1:114557415:1_REF	4080646	4080670	-	1	Contig76_pilon_21349832	524	0.162548	0.101472	0.157124	0.160483	0.126388	0.0550995
Contig76_pilon	21349470	21349508	1_dna:primary_assembly_primary_assembly:bTaeGut1_v1.p:1:1:114557415:1_REF	4080993	4081031	-	1	Contig76_pilon_21349470	525	0.162548	0.101472	0.157124	0.160483	0.126388	0.0550995
Contig76_pilon	21349354	21349379	1_dna:primary_assembly_primary_assembly:bTaeGut1_v1.p:1:1:114557415:1_REF	4081122	4081147	-	1	Contig76_pilon_21349354	526	0.162548	0.101472	0.157124	0.160483	0.126388	0.0550995
Contig76_pilon	21250636	21250665	1_dna:primary_assembly_primary_assembly:bTaeGut1_v1.p:1:1:114557415:1_REF	4102604	4102633	-	1	Contig76_pilon_21250636	527	0.0736191	0.0693843	0.144545	0.111898	0.0797611	0.0247923
Contig76_pilon	21250507	21250544	1_dna:primary_assembly_primary_assembly:bTaeGut1_v1.p:1:1:114557415:1_REF	4102724	4102761	-	1	Contig76_pilon_21250507	528	0.0736191	0.0693843	0.144545	0.111898	0.0797611	0.0247923
Contig76_pilon	21250395	21250419	1_dna:primary_assembly_primary_assembly:bTaeGut1_v1.p:1:1:114557415:1_REF	4102831	4102855	-	1	Contig76_pilon_21250395	529	0.0736191	0.0693843	0.144545	0.111898	0.0797611	0.0247923
Contig76_pilon	21249895	21249936	1_dna:primary_assembly_primary_assembly:bTaeGut1_v1.p:1:1:114557415:1_REF	4103292	4103333	-	1	Contig76_pilon_21249895	530	0.0736191	0.0693843	0.144545	0.111898	0.0797611	0.0247923
Contig76_pilon	21249866	21249891	1_dna:primary_assembly_primary_assembly:bTaeGut1_v1.p:1:1:114557415:1_REF	4103337	4103362	-	1	Contig76_pilon_21249866	531	0.0736191	0.0693843	0.144545	0.111898	0.0797611	0.0247923
Contig76_pilon	21249796	21249824	1_dna:primary_assembly_primary_assembly:bTaeGut1_v1.p:1:1:114557415:1_REF	4103404	4103432	-	1	Contig76_pilon_21249796	532	0.0736191	0.0693843	0.144545	0.111898	0.0797611	0.0247923
Contig76_pilon	21249732	21249757	1_dna:primary_assembly_primary_assembly:bTaeGut1_v1.p:1:1:114557415:1_REF	4103471	4103496	-	1	Contig76_pilon_21249732	533	0.0736191	0.0693843	0.144545	0.111898	0.0797611	0.0247923
Contig76_pilon	21249646	21249673	1_dna:primary_assembly_primary_assembly:bTaeGut1_v1.p:1:1:114557415:1_REF	4103555	4103582	-	1	Contig76_pilon_21249646	534	0.0736191	0.0693843	0.144545	0.111898	0.0797611	0.0247923
Contig76_pilon	21249403	21249453	1_dna:primary_assembly_primary_assembly:bTaeGut1_v1.p:1:1:114557415:1_REF	4103775	4103825	-	1	Contig76_pilon_21249403	535	0.0736191	0.0693843	0.144545	0.111898	0.0797611	0.0247923
Contig76_pilon	21249366	21249391	1_dna:primary_assembly_primary_assembly:bTaeGut1_v1.p:1:1:114557415:1_REF	4103837	4103862	-	1	Contig76_pilon_21249366	536	0.0736191	0.0693843	0.144545	0.111898	0.0797611	0.0247923
Contig65_pilon	6749934	6749964	1_dna:primary_assembly_primary_assembly:bTaeGut1_v1.p:1:1:114557415:1_REF	4115097	4115127	+	1	Contig65_pilon_6749934	537	0.119861	0.117819	0.116072	0.124934	0.108995	0.0384268
Contig65_pilon	6749995	6750037	1_dna:primary_assembly_primary_assembly:bTaeGut1_v1.p:1:1:114557415:1_REF	4115158	4115200	+	1	Contig65_pilon_6749995	538	0.119861	0.117819	0.116072	0.124934	0.108995	0.0384268
Contig65_pilon	6750432	6750477	1_dna:primary_assembly_primary_assembly:bTaeGut1_v1.p:1:1:114557415:1_REF	4115659	4115704	+	1	Contig65_pilon_6750432	539	0.119861	0.117819	0.116072	0.124934	0.108995	0.0384268
Contig76_pilon	21200592	21200616	1_dna:primary_assembly_primary_assembly:bTaeGut1_v1.p:1:1:114557415:1_REF	4151658	4151682	-	1	Contig76_pilon_21200592	540	0.143376	0.122433	0.16221	0.137054	0.0820294	0.0411822
Contig76_pilon	21199724	21199748	1_dna:primary_assembly_primary_assembly:bTaeGut1_v1.p:1:1:114557415:1_REF	4152447	4152471	-	1	Contig76_pilon_21199724	541	0.143376	0.122433	0.16221	0.137054	0.0820294	0.0411822
Contig76_pilon	21199644	21199689	1_dna:primary_assembly_primary_assembly:bTaeGut1_v1.p:1:1:114557415:1_REF	4152506	4152551	-	1	Contig76_pilon_21199644	542	0.143376	0.122433	0.16221	0.137054	0.0820294	0.0411822
Contig76_pilon	21199553	21199590	1_dna:primary_assembly_primary_assembly:bTaeGut1_v1.p:1:1:114557415:1_REF	4152605	4152642	-	1	Contig76_pilon_21199553	543	0.143376	0.122433	0.16221	0.137054	0.0820294	0.0411822
Contig76_pilon	21199381	21199405	1_dna:primary_assembly_primary_assembly:bTaeGut1_v1.p:1:1:114557415:1_REF	4152793	4152817	-	1	Contig76_pilon_21199381	544	0.143376	0.122433	0.16221	0.137054	0.0820294	0.0411822
Contig76_pilon	21199317	21199365	1_dna:primary_assembly_primary_assembly:bTaeGut1_v1.p:1:1:114557415:1_REF	4152833	4152881	-	1	Contig76_pilon_21199317	545	0.143376	0.122433	0.16221	0.137054	0.0820294	0.0411822
Contig76_pilon	21150578	21150604	1_dna:primary_assembly_primary_assembly:bTaeGut1_v1.p:1:1:114557415:1_REF	4197315	4197341	-	1	Contig76_pilon_21150578	546	0.148949	0.144869	0.186088	0.200139	0.158072	0.00523079
Contig76_pilon	21150016	21150040	1_dna:primary_assembly_primary_assembly:bTaeGut1_v1.p:1:1:114557415:1_REF	4197895	4197919	-	1	Contig76_pilon_21150016	547	0.148949	0.144869	0.186088	0.200139	0.158072	0.00523079
Contig76_pilon	21149737	21149769	1_dna:primary_assembly_primary_assembly:bTaeGut1_v1.p:1:1:114557415:1_REF	4198173	4198205	-	1	Contig76_pilon_21149737	548	0.148949	0.144869	0.186088	0.200139	0.158072	0.00523079
Contig76_pilon	21149481	21149505	1_dna:primary_assembly_primary_assembly:bTaeGut1_v1.p:1:1:114557415:1_REF	4198435	4198459	-	1	Contig76_pilon_21149481	549	0.148949	0.144869	0.186088	0.200139	0.158072	0.00523079
Contig76_pilon	21149424	21149455	1_dna:primary_assembly_primary_assembly:bTaeGut1_v1.p:1:1:114557415:1_REF	4198485	4198516	-	1	Contig76_pilon_21149424	550	0.148949	0.144869	0.186088	0.200139	0.158072	0.00523079
Contig76_pilon	21149369	21149423	1_dna:primary_assembly_primary_assembly:bTaeGut1_v1.p:1:1:114557415:1_REF	4198517	4198571	-	1	Contig76_pilon_21149369	551	0.148949	0.144869	0.186088	0.200139	0.158072	0.00523079
Contig76_pilon	21100579	21100619	1_dna:primary_assembly_primary_assembly:bTaeGut1_v1.p:1:1:114557415:1_REF	4249805	4249845	-	1	Contig76_pilon_21100579	552	0.157782	0.134881	0.110925	0.172405	0.312238	0.0195287
Contig76_pilon	21100492	21100525	1_dna:primary_assembly_primary_assembly:bTaeGut1_v1.p:1:1:114557415:1_REF	4249899	4249932	-	1	Contig76_pilon_21100492	553	0.157782	0.134881	0.110925	0.172405	0.312238	0.0195287
Contig76_pilon	21100082	21100111	1_dna:primary_assembly_primary_assembly:bTaeGut1_v1.p:1:1:114557415:1_REF	4250286	4250315	-	1	Contig76_pilon_21100082	554	0.157782	0.134881	0.110925	0.172405	0.312238	0.0195287
Contig76_pilon	21099988	21100012	1_dna:primary_assembly_primary_assembly:bTaeGut1_v1.p:1:1:114557415:1_REF	4250400	4250424	-	1	Contig76_pilon_21099988	555	0.157782	0.134881	0.110925	0.172405	0.312238	0.0195287
Contig76_pilon	21099808	21099849	1_dna:primary_assembly_primary_assembly:bTaeGut1_v1.p:1:1:114557415:1_REF	4250577	4250618	-	1	Contig76_pilon_21099808	556	0.157782	0.134881	0.110925	0.172405	0.312238	0.0195287
Contig76_pilon	21099603	21099631	1_dna:primary_assembly_primary_assembly:bTaeGut1_v1.p:1:1:114557415:1_REF	4250795	4250823	-	1	Contig76_pilon_21099603	557	0.157782	0.134881	0.110925	0.172405	0.312238	0.0195287
Contig76_pilon	21050462	21050488	1_dna:primary_assembly_primary_assembly:bTaeGut1_v1.p:1:1:114557415:1_REF	4296099	4296125	-	1	Contig76_pilon_21050462	558	0.196628	0.238191	0.195122	0.246539	0.0982365	0.0207438
Contig76_pilon	21050367	21050418	1_dna:primary_assembly_primary_assembly:bTaeGut1_v1.p:1:1:114557415:1_REF	4296160	4296211	-	1	Contig76_pilon_21050367	559	0.196628	0.238191	0.195122	0.246539	0.0982365	0.0207438
Contig76_pilon	21050078	21050103	1_dna:primary_assembly_primary_assembly:bTaeGut1_v1.p:1:1:114557415:1_REF	4296486	4296511	-	1	Contig76_pilon_21050078	560	0.196628	0.238191	0.195122	0.246539	0.0982365	0.0207438
Contig76_pilon	21050048	21050074	1_dna:primary_assembly_primary_assembly:bTaeGut1_v1.p:1:1:114557415:1_REF	4296515	4296541	-	1	Contig76_pilon_21050048	561	0.196628	0.238191	0.195122	0.246539	0.0982365	0.0207438
Contig76_pilon	21000196	21000230	1_dna:primary_assembly_primary_assembly:bTaeGut1_v1.p:1:1:114557415:1_REF	4343675	4343709	-	1	Contig76_pilon_21000196	562	0.195362	0.189068	0.20728	0.224584	0.095378	0.032949
Contig76_pilon	21000151	21000176	1_dna:primary_assembly_primary_assembly:bTaeGut1_v1.p:1:1:114557415:1_REF	4343729	4343754	-	1	Contig76_pilon_21000151	563	0.195362	0.189068	0.20728	0.224584	0.095378	0.032949
Contig76_pilon	21000057	21000092	1_dna:primary_assembly_primary_assembly:bTaeGut1_v1.p:1:1:114557415:1_REF	4343788	4343823	-	1	Contig76_pilon_21000057	564	0.195362	0.189068	0.20728	0.224584	0.095378	0.032949
Contig76_pilon	20999972	20999996	1_dna:primary_assembly_primary_assembly:bTaeGut1_v1.p:1:1:114557415:1_REF	4343880	4343904	-	1	Contig76_pilon_20999972	565	0.195362	0.189068	0.20728	0.224584	0.095378	0.032949
Contig76_pilon	20999867	20999891	1_dna:primary_assembly_primary_assembly:bTaeGut1_v1.p:1:1:114557415:1_REF	4343982	4344006	-	1	Contig76_pilon_20999867	566	0.195362	0.189068	0.20728	0.224584	0.095378	0.032949
Contig76_pilon	20999813	20999840	1_dna:primary_assembly_primary_assembly:bTaeGut1_v1.p:1:1:114557415:1_REF	4344033	4344060	-	1	Contig76_pilon_20999813	567	0.195362	0.189068	0.20728	0.224584	0.095378	0.032949
Contig76_pilon	20999786	20999811	1_dna:primary_assembly_primary_assembly:bTaeGut1_v1.p:1:1:114557415:1_REF	4344062	4344087	-	1	Contig76_pilon_20999786	568	0.195362	0.189068	0.20728	0.224584	0.095378	0.032949
Contig76_pilon	20999471	20999511	1_dna:primary_assembly_primary_assembly:bTaeGut1_v1.p:1:1:114557415:1_REF	4344364	4344404	-	1	Contig76_pilon_20999471	569	0.195362	0.189068	0.20728	0.224584	0.095378	0.032949
Contig65_pilon	10300525	10300554	1_dna:primary_assembly_primary_assembly:bTaeGut1_v1.p:1:1:114557415:1_REF	4487892	4487921	-	1	Contig65_pilon_10300525	570	0.19912	0.202992	0.17648	0.178703	0.0707581	0.00404567
Contig65_pilon	10300224	10300267	1_dna:primary_assembly_primary_assembly:bTaeGut1_v1.p:1:1:114557415:1_REF	4488180	4488223	-	1	Contig65_pilon_10300224	571	0.19912	0.202992	0.17648	0.178703	0.0707581	0.00404567
Contig65_pilon	10299800	10299824	1_dna:primary_assembly_primary_assembly:bTaeGut1_v1.p:1:1:114557415:1_REF	4488640	4488664	-	1	Contig65_pilon_10299800	572	0.19912	0.202992	0.17648	0.178703	0.0707581	0.00404567
Contig65_pilon	10299695	10299723	1_dna:primary_assembly_primary_assembly:bTaeGut1_v1.p:1:1:114557415:1_REF	4488744	4488772	-	1	Contig65_pilon_10299695	573	0.19912	0.202992	0.17648	0.178703	0.0707581	0.00404567
Contig65_pilon	10299440	10299478	1_dna:primary_assembly_primary_assembly:bTaeGut1_v1.p:1:1:114557415:1_REF	4488983	4489021	-	1	Contig65_pilon_10299440	574	0.19912	0.202992	0.17648	0.178703	0.0707581	0.00404567
Contig65_pilon	10250621	10250645	1_dna:primary_assembly_primary_assembly:bTaeGut1_v1.p:1:1:114557415:1_REF	4528041	4528065	-	1	Contig65_pilon_10250621	575	0.236707	0.270284	0.159567	0.183932	0.129522	0.00904824
Contig65_pilon	10250318	10250343	1_dna:primary_assembly_primary_assembly:bTaeGut1_v1.p:1:1:114557415:1_REF	4528345	4528370	-	1	Contig65_pilon_10250318	576	0.236707	0.270284	0.159567	0.183932	0.129522	0.00904824
Contig65_pilon	10200297	10200330	1_dna:primary_assembly_primary_assembly:bTaeGut1_v1.p:1:1:114557415:1_REF	4568306	4568339	-	1	Contig65_pilon_10200297	577	0.16968	0.205619	0.157109	0.197006	0.0433882	0.0160403
Contig65_pilon	10200224	10200250	1_dna:primary_assembly_primary_assembly:bTaeGut1_v1.p:1:1:114557415:1_REF	4568390	4568416	-	1	Contig65_pilon_10200224	578	0.16968	0.205619	0.157109	0.197006	0.0433882	0.0160403
Contig65_pilon	10200133	10200163	1_dna:primary_assembly_primary_assembly:bTaeGut1_v1.p:1:1:114557415:1_REF	4568520	4568550	-	1	Contig65_pilon_10200133	579	0.16968	0.205619	0.157109	0.197006	0.0433882	0.0160403
Contig65_pilon	10200055	10200087	1_dna:primary_assembly_primary_assembly:bTaeGut1_v1.p:1:1:114557415:1_REF	4568597	4568629	-	1	Contig65_pilon_10200055	580	0.16968	0.205619	0.157109	0.197006	0.0433882	0.0160403
Contig65_pilon	10199448	10199487	1_dna:primary_assembly_primary_assembly:bTaeGut1_v1.p:1:1:114557415:1_REF	4569193	4569232	-	1	Contig65_pilon_10199448	581	0.16968	0.205619	0.157109	0.197006	0.0433882	0.0160403
Contig65_pilon	10150617	10150642	1_dna:primary_assembly_primary_assembly:bTaeGut1_v1.p:1:1:114557415:1_REF	4606609	4606634	-	1	Contig65_pilon_10150617	582	0.155968	0.152891	0.181019	0.196364	0.000711153	0.0176777
Contig65_pilon	10150043	10150070	1_dna:primary_assembly_primary_assembly:bTaeGut1_v1.p:1:1:114557415:1_REF	4607236	4607263	-	1	Contig65_pilon_10150043	583	0.155968	0.152891	0.181019	0.196364	0.000711153	0.0176777
Contig65_pilon	10150017	10150041	1_dna:primary_assembly_primary_assembly:bTaeGut1_v1.p:1:1:114557415:1_REF	4607265	4607289	-	1	Contig65_pilon_10150017	584	0.155968	0.152891	0.181019	0.196364	0.000711153	0.0176777
Contig65_pilon	10149916	10149948	1_dna:primary_assembly_primary_assembly:bTaeGut1_v1.p:1:1:114557415:1_REF	4607354	4607386	-	1	Contig65_pilon_10149916	585	0.155968	0.152891	0.181019	0.196364	0.000711153	0.0176777
Contig65_pilon	10149878	10149904	1_dna:primary_assembly_primary_assembly:bTaeGut1_v1.p:1:1:114557415:1_REF	4607398	4607424	-	1	Contig65_pilon_10149878	586	0.155968	0.152891	0.181019	0.196364	0.000711153	0.0176777
Contig65_pilon	10149552	10149576	1_dna:primary_assembly_primary_assembly:bTaeGut1_v1.p:1:1:114557415:1_REF	4607722	4607746	-	1	Contig65_pilon_10149552	587	0.155968	0.152891	0.181019	0.196364	0.000711153	0.0176777
Contig65_pilon	10149465	10149489	1_dna:primary_assembly_primary_assembly:bTaeGut1_v1.p:1:1:114557415:1_REF	4607806	4607830	-	1	Contig65_pilon_10149465	588	0.155968	0.152891	0.181019	0.196364	0.000711153	0.0176777
Contig65_pilon	10100559	10100589	1_dna:primary_assembly_primary_assembly:bTaeGut1_v1.p:1:1:114557415:1_REF	4655433	4655463	-	1	Contig65_pilon_10100559	589	0.0850092	0.108612	0.18819	0.244643	0.102113	0.0140165
Contig65_pilon	10099610	10099635	1_dna:primary_assembly_primary_assembly:bTaeGut1_v1.p:1:1:114557415:1_REF	4655964	4655989	-	1	Contig65_pilon_10099610	590	0.0850092	0.108612	0.18819	0.244643	0.102113	0.0140165
Contig65_pilon	10099474	10099501	1_dna:primary_assembly_primary_assembly:bTaeGut1_v1.p:1:1:114557415:1_REF	4656098	4656125	-	1	Contig65_pilon_10099474	591	0.0850092	0.108612	0.18819	0.244643	0.102113	0.0140165
Contig65_pilon	10000207	10000236	1_dna:primary_assembly_primary_assembly:bTaeGut1_v1.p:1:1:114557415:1_REF	4726155	4726184	-	1	Contig65_pilon_10000207	592	0.174732	0.167371	0.224384	0.246686	0.0568454	0.000874519
Contig65_pilon	10000072	10000106	1_dna:primary_assembly_primary_assembly:bTaeGut1_v1.p:1:1:114557415:1_REF	4726287	4726321	-	1	Contig65_pilon_10000072	593	0.174732	0.167371	0.224384	0.246686	0.0568454	0.000874519
Contig65_pilon	9950472	9950496	1_dna:primary_assembly_primary_assembly:bTaeGut1_v1.p:1:1:114557415:1_REF	4770515	4770539	-	1	Contig65_pilon_9950472	594	0.110864	0.154758	0.138264	0.181533	0.00243579	0.0292804
Contig65_pilon	9950224	9950249	1_dna:primary_assembly_primary_assembly:bTaeGut1_v1.p:1:1:114557415:1_REF	4770761	4770786	-	1	Contig65_pilon_9950224	595	0.110864	0.154758	0.138264	0.181533	0.00243579	0.0292804
Contig65_pilon	9950017	9950041	1_dna:primary_assembly_primary_assembly:bTaeGut1_v1.p:1:1:114557415:1_REF	4770961	4770985	-	1	Contig65_pilon_9950017	596	0.110864	0.154758	0.138264	0.181533	0.00243579	0.0292804
Contig65_pilon	9949855	9949879	1_dna:primary_assembly_primary_assembly:bTaeGut1_v1.p:1:1:114557415:1_REF	4771122	4771146	-	1	Contig65_pilon_9949855	597	0.110864	0.154758	0.138264	0.181533	0.00243579	0.0292804
Contig65_pilon	9949826	9949850	1_dna:primary_assembly_primary_assembly:bTaeGut1_v1.p:1:1:114557415:1_REF	4771152	4771176	-	1	Contig65_pilon_9949826	598	0.110864	0.154758	0.138264	0.181533	0.00243579	0.0292804
Contig65_pilon	9949428	9949460	1_dna:primary_assembly_primary_assembly:bTaeGut1_v1.p:1:1:114557415:1_REF	4771563	4771595	-	1	Contig65_pilon_9949428	599	0.110864	0.154758	0.138264	0.181533	0.00243579	0.0292804
Contig65_pilon	9900564	9900609	1_dna:primary_assembly_primary_assembly:bTaeGut1_v1.p:1:1:114557415:1_REF	4816095	4816140	-	1	Contig65_pilon_9900564	600	0.107236	0.0966787	0.15828	0.168214	0.0815478	0.0243737
Contig65_pilon	9900476	9900505	1_dna:primary_assembly_primary_assembly:bTaeGut1_v1.p:1:1:114557415:1_REF	4816199	4816228	-	1	Contig65_pilon_9900476	601	0.107236	0.0966787	0.15828	0.168214	0.0815478	0.0243737
Contig65_pilon	9899731	9899755	1_dna:primary_assembly_primary_assembly:bTaeGut1_v1.p:1:1:114557415:1_REF	4816931	4816955	-	1	Contig65_pilon_9899731	602	0.107236	0.0966787	0.15828	0.168214	0.0815478	0.0243737
Contig65_pilon	9899633	9899660	1_dna:primary_assembly_primary_assembly:bTaeGut1_v1.p:1:1:114557415:1_REF	4817026	4817053	-	1	Contig65_pilon_9899633	603	0.107236	0.0966787	0.15828	0.168214	0.0815478	0.0243737
Contig65_pilon	9899396	9899420	1_dna:primary_assembly_primary_assembly:bTaeGut1_v1.p:1:1:114557415:1_REF	4817264	4817288	-	1	Contig65_pilon_9899396	604	0.107236	0.0966787	0.15828	0.168214	0.0815478	0.0243737
Contig65_pilon	9850536	9850563	1_dna:primary_assembly_primary_assembly:bTaeGut1_v1.p:1:1:114557415:1_REF	4860913	4860940	-	1	Contig65_pilon_9850536	605	0.108554	0.119088	0.136955	0.140048	0.193137	0.0224007
Contig65_pilon	9850494	9850527	1_dna:primary_assembly_primary_assembly:bTaeGut1_v1.p:1:1:114557415:1_REF	4860949	4860982	-	1	Contig65_pilon_9850494	606	0.108554	0.119088	0.136955	0.140048	0.193137	0.0224007
Contig65_pilon	9849640	9849668	1_dna:primary_assembly_primary_assembly:bTaeGut1_v1.p:1:1:114557415:1_REF	4861782	4861810	-	1	Contig65_pilon_9849640	607	0.108554	0.119088	0.136955	0.140048	0.193137	0.0224007
Contig65_pilon	9849601	9849625	1_dna:primary_assembly_primary_assembly:bTaeGut1_v1.p:1:1:114557415:1_REF	4861825	4861849	-	1	Contig65_pilon_9849601	608	0.108554	0.119088	0.136955	0.140048	0.193137	0.0224007
Contig65_pilon	9849540	9849591	1_dna:primary_assembly_primary_assembly:bTaeGut1_v1.p:1:1:114557415:1_REF	4861859	4861910	-	1	Contig65_pilon_9849540	609	0.108554	0.119088	0.136955	0.140048	0.193137	0.0224007
Contig65_pilon	9450651	9450677	1_dna:primary_assembly_primary_assembly:bTaeGut1_v1.p:1:1:114557415:1_REF	5092274	5092300	-	1	Contig65_pilon_9450651	610	0.149234	0.134201	0.183004	0.184621	0.0739851	0.0188723
Contig65_pilon	9450320	9450353	1_dna:primary_assembly_primary_assembly:bTaeGut1_v1.p:1:1:114557415:1_REF	5092598	5092631	-	1	Contig65_pilon_9450320	611	0.149234	0.134201	0.183004	0.184621	0.0739851	0.0188723
Contig65_pilon	9450255	9450281	1_dna:primary_assembly_primary_assembly:bTaeGut1_v1.p:1:1:114557415:1_REF	5092670	5092696	-	1	Contig65_pilon_9450255	612	0.149234	0.134201	0.183004	0.184621	0.0739851	0.0188723
Contig65_pilon	9449888	9449917	1_dna:primary_assembly_primary_assembly:bTaeGut1_v1.p:1:1:114557415:1_REF	5093017	5093046	-	1	Contig65_pilon_9449888	613	0.149234	0.134201	0.183004	0.184621	0.0739851	0.0188723
Contig65_pilon	9449524	9449548	1_dna:primary_assembly_primary_assembly:bTaeGut1_v1.p:1:1:114557415:1_REF	5094004	5094028	-	1	Contig65_pilon_9449524	614	0.149234	0.134201	0.183004	0.184621	0.0739851	0.0188723
Contig65_pilon	9449422	9449455	1_dna:primary_assembly_primary_assembly:bTaeGut1_v1.p:1:1:114557415:1_REF	5094097	5094130	-	1	Contig65_pilon_9449422	615	0.149234	0.134201	0.183004	0.184621	0.0739851	0.0188723
Contig65_pilon	9400390	9400419	1_dna:primary_assembly_primary_assembly:bTaeGut1_v1.p:1:1:114557415:1_REF	5133254	5133283	-	1	Contig65_pilon_9400390	616	0.208291	0.190096	0.249471	0.257363	0.0496444	0.035034
Contig65_pilon	9400267	9400294	1_dna:primary_assembly_primary_assembly:bTaeGut1_v1.p:1:1:114557415:1_REF	5133373	5133400	-	1	Contig65_pilon_9400267	617	0.208291	0.190096	0.249471	0.257363	0.0496444	0.035034
Contig65_pilon	9400235	9400259	1_dna:primary_assembly_primary_assembly:bTaeGut1_v1.p:1:1:114557415:1_REF	5133408	5133432	-	1	Contig65_pilon_9400235	618	0.208291	0.190096	0.249471	0.257363	0.0496444	0.035034
Contig65_pilon	9399988	9400012	1_dna:primary_assembly_primary_assembly:bTaeGut1_v1.p:1:1:114557415:1_REF	5133634	5133658	-	1	Contig65_pilon_9399988	619	0.208291	0.190096	0.249471	0.257363	0.0496444	0.035034
Contig65_pilon	9399953	9399977	1_dna:primary_assembly_primary_assembly:bTaeGut1_v1.p:1:1:114557415:1_REF	5133669	5133693	-	1	Contig65_pilon_9399953	620	0.208291	0.190096	0.249471	0.257363	0.0496444	0.035034
Contig65_pilon	9399374	9399411	1_dna:primary_assembly_primary_assembly:bTaeGut1_v1.p:1:1:114557415:1_REF	5134201	5134238	-	1	Contig65_pilon_9399374	621	0.208291	0.190096	0.249471	0.257363	0.0496444	0.035034
Contig65_pilon	9349911	9349937	1_dna:primary_assembly_primary_assembly:bTaeGut1_v1.p:1:1:114557415:1_REF	5179923	5179949	-	1	Contig65_pilon_9349911	622	0.149796	0.120392	0.150291	0.143475	0.0155887	0.0184269
Contig65_pilon	9349807	9349833	1_dna:primary_assembly_primary_assembly:bTaeGut1_v1.p:1:1:114557415:1_REF	5180020	5180046	-	1	Contig65_pilon_9349807	623	0.149796	0.120392	0.150291	0.143475	0.0155887	0.0184269
Contig65_pilon	9349722	9349748	1_dna:primary_assembly_primary_assembly:bTaeGut1_v1.p:1:1:114557415:1_REF	5180105	5180131	-	1	Contig65_pilon_9349722	624	0.149796	0.120392	0.150291	0.143475	0.0155887	0.0184269
Contig65_pilon	9349669	9349695	1_dna:primary_assembly_primary_assembly:bTaeGut1_v1.p:1:1:114557415:1_REF	5180160	5180186	-	1	Contig65_pilon_9349669	625	0.149796	0.120392	0.150291	0.143475	0.0155887	0.0184269
Contig65_pilon	9349608	9349644	1_dna:primary_assembly_primary_assembly:bTaeGut1_v1.p:1:1:114557415:1_REF	5180211	5180247	-	1	Contig65_pilon_9349608	626	0.149796	0.120392	0.150291	0.143475	0.0155887	0.0184269
Contig65_pilon	9349562	9349600	1_dna:primary_assembly_primary_assembly:bTaeGut1_v1.p:1:1:114557415:1_REF	5180255	5180293	-	1	Contig65_pilon_9349562	627	0.149796	0.120392	0.150291	0.143475	0.0155887	0.0184269
Contig65_pilon	9349479	9349503	1_dna:primary_assembly_primary_assembly:bTaeGut1_v1.p:1:1:114557415:1_REF	5180349	5180373	-	1	Contig65_pilon_9349479	628	0.149796	0.120392	0.150291	0.143475	0.0155887	0.0184269
Contig65_pilon	9349409	9349433	1_dna:primary_assembly_primary_assembly:bTaeGut1_v1.p:1:1:114557415:1_REF	5180419	5180443	-	1	Contig65_pilon_9349409	629	0.149796	0.120392	0.150291	0.143475	0.0155887	0.0184269
Contig65_pilon	9349335	9349360	1_dna:primary_assembly_primary_assembly:bTaeGut1_v1.p:1:1:114557415:1_REF	5180488	5180513	-	1	Contig65_pilon_9349335	630	0.149796	0.120392	0.150291	0.143475	0.0155887	0.0184269
Contig65_pilon	9300426	9300474	1_dna:primary_assembly_primary_assembly:bTaeGut1_v1.p:1:1:114557415:1_REF	5226676	5226724	-	1	Contig65_pilon_9300426	631	0.181037	0.212902	0.224745	0.279402	0.0354668	0.030025
Contig65_pilon	9300284	9300309	1_dna:primary_assembly_primary_assembly:bTaeGut1_v1.p:1:1:114557415:1_REF	5226842	5226867	-	1	Contig65_pilon_9300284	632	0.181037	0.212902	0.224745	0.279402	0.0354668	0.030025
Contig65_pilon	9300249	9300273	1_dna:primary_assembly_primary_assembly:bTaeGut1_v1.p:1:1:114557415:1_REF	5226878	5226902	-	1	Contig65_pilon_9300249	633	0.181037	0.212902	0.224745	0.279402	0.0354668	0.030025
Contig65_pilon	9300059	9300093	1_dna:primary_assembly_primary_assembly:bTaeGut1_v1.p:1:1:114557415:1_REF	5227030	5227064	-	1	Contig65_pilon_9300059	634	0.181037	0.212902	0.224745	0.279402	0.0354668	0.030025
Contig65_pilon	9299968	9299999	1_dna:primary_assembly_primary_assembly:bTaeGut1_v1.p:1:1:114557415:1_REF	5227144	5227175	-	1	Contig65_pilon_9299968	635	0.181037	0.212902	0.224745	0.279402	0.0354668	0.030025
Contig65_pilon	9299443	9299467	1_dna:primary_assembly_primary_assembly:bTaeGut1_v1.p:1:1:114557415:1_REF	5227612	5227636	-	1	Contig65_pilon_9299443	636	0.181037	0.212902	0.224745	0.279402	0.0354668	0.030025
Contig65_pilon	9099908	9099936	1_dna:primary_assembly_primary_assembly:bTaeGut1_v1.p:1:1:114557415:1_REF	5288066	5288094	-	1	Contig65_pilon_9099908	637	0.155374	0.122547	0.165479	0.158208	0.147649	0.0251946
Contig65_pilon	9099686	9099716	1_dna:primary_assembly_primary_assembly:bTaeGut1_v1.p:1:1:114557415:1_REF	5288291	5288321	-	1	Contig65_pilon_9099686	638	0.155374	0.122547	0.165479	0.158208	0.147649	0.0251946
Contig65_pilon	9099566	9099604	1_dna:primary_assembly_primary_assembly:bTaeGut1_v1.p:1:1:114557415:1_REF	5288403	5288441	-	1	Contig65_pilon_9099566	639	0.155374	0.122547	0.165479	0.158208	0.147649	0.0251946
Contig65_pilon	9050646	9050675	1_dna:primary_assembly_primary_assembly:bTaeGut1_v1.p:1:1:114557415:1_REF	5320435	5320464	-	1	Contig65_pilon_9050646	640	0.148464	0.117065	0.150439	0.153927	0.17205	0.0315587
Contig65_pilon	9050167	9050191	1_dna:primary_assembly_primary_assembly:bTaeGut1_v1.p:1:1:114557415:1_REF	5320942	5320966	-	1	Contig65_pilon_9050167	641	0.148464	0.117065	0.150439	0.153927	0.17205	0.0315587
Contig65_pilon	9049947	9049991	1_dna:primary_assembly_primary_assembly:bTaeGut1_v1.p:1:1:114557415:1_REF	5321149	5321193	-	1	Contig65_pilon_9049947	642	0.148464	0.117065	0.150439	0.153927	0.17205	0.0315587
Contig65_pilon	9049835	9049864	1_dna:primary_assembly_primary_assembly:bTaeGut1_v1.p:1:1:114557415:1_REF	5321277	5321306	-	1	Contig65_pilon_9049835	643	0.148464	0.117065	0.150439	0.153927	0.17205	0.0315587
Contig65_pilon	9049745	9049773	1_dna:primary_assembly_primary_assembly:bTaeGut1_v1.p:1:1:114557415:1_REF	5321368	5321396	-	1	Contig65_pilon_9049745	644	0.148464	0.117065	0.150439	0.153927	0.17205	0.0315587
Contig65_pilon	9049318	9049350	1_dna:primary_assembly_primary_assembly:bTaeGut1_v1.p:1:1:114557415:1_REF	5321824	5321856	-	1	Contig65_pilon_9049318	645	0.148464	0.117065	0.150439	0.153927	0.17205	0.0315587
Contig65_pilon	9000537	9000573	1_dna:primary_assembly_primary_assembly:bTaeGut1_v1.p:1:1:114557415:1_REF	5358521	5358557	-	1	Contig65_pilon_9000537	646	0.141212	0.101466	0.151645	0.144361	0.156406	0.0454386
Contig65_pilon	9000494	9000523	1_dna:primary_assembly_primary_assembly:bTaeGut1_v1.p:1:1:114557415:1_REF	5358557	5358586	-	1	Contig65_pilon_9000494	647	0.141212	0.101466	0.151645	0.144361	0.156406	0.0454386
Contig65_pilon	9000117	9000149	1_dna:primary_assembly_primary_assembly:bTaeGut1_v1.p:1:1:114557415:1_REF	5358909	5358941	-	1	Contig65_pilon_9000117	648	0.141212	0.101466	0.151645	0.144361	0.156406	0.0454386
Contig65_pilon	8999725	8999754	1_dna:primary_assembly_primary_assembly:bTaeGut1_v1.p:1:1:114557415:1_REF	5359302	5359331	-	1	Contig65_pilon_8999725	649	0.141212	0.101466	0.151645	0.144361	0.156406	0.0454386
Contig65_pilon	8950592	8950622	1_dna:primary_assembly_primary_assembly:bTaeGut1_v1.p:1:1:114557415:1_REF	5401718	5401748	-	1	Contig65_pilon_8950592	650	0.144631	0.116551	0.116513	0.107626	0.10085	0.0350709
Contig65_pilon	8950531	8950588	1_dna:primary_assembly_primary_assembly:bTaeGut1_v1.p:1:1:114557415:1_REF	5401752	5401809	-	1	Contig65_pilon_8950531	651	0.144631	0.116551	0.116513	0.107626	0.10085	0.0350709
Contig65_pilon	8950463	8950487	1_dna:primary_assembly_primary_assembly:bTaeGut1_v1.p:1:1:114557415:1_REF	5401853	5401877	-	1	Contig65_pilon_8950463	652	0.144631	0.116551	0.116513	0.107626	0.10085	0.0350709
Contig65_pilon	8950318	8950349	1_dna:primary_assembly_primary_assembly:bTaeGut1_v1.p:1:1:114557415:1_REF	5401990	5402021	-	1	Contig65_pilon_8950318	653	0.144631	0.116551	0.116513	0.107626	0.10085	0.0350709
Contig65_pilon	8950265	8950289	1_dna:primary_assembly_primary_assembly:bTaeGut1_v1.p:1:1:114557415:1_REF	5402046	5402070	-	1	Contig65_pilon_8950265	654	0.144631	0.116551	0.116513	0.107626	0.10085	0.0350709
Contig65_pilon	8950136	8950163	1_dna:primary_assembly_primary_assembly:bTaeGut1_v1.p:1:1:114557415:1_REF	5402172	5402199	-	1	Contig65_pilon_8950136	655	0.144631	0.116551	0.116513	0.107626	0.10085	0.0350709
Contig65_pilon	8949821	8949849	1_dna:primary_assembly_primary_assembly:bTaeGut1_v1.p:1:1:114557415:1_REF	5402493	5402521	-	1	Contig65_pilon_8949821	656	0.144631	0.116551	0.116513	0.107626	0.10085	0.0350709
Contig65_pilon	8949464	8949490	1_dna:primary_assembly_primary_assembly:bTaeGut1_v1.p:1:1:114557415:1_REF	5402840	5402866	-	1	Contig65_pilon_8949464	657	0.144631	0.116551	0.116513	0.107626	0.10085	0.0350709
Contig65_pilon	8900509	8900535	1_dna:primary_assembly_primary_assembly:bTaeGut1_v1.p:1:1:114557415:1_REF	5444323	5444349	-	1	Contig65_pilon_8900509	658	0.162143	0.124665	0.186271	0.144779	0.124819	0.0281971
Contig65_pilon	8900392	8900416	1_dna:primary_assembly_primary_assembly:bTaeGut1_v1.p:1:1:114557415:1_REF	5444438	5444462	-	1	Contig65_pilon_8900392	659	0.162143	0.124665	0.186271	0.144779	0.124819	0.0281971
Contig65_pilon	8900353	8900381	1_dna:primary_assembly_primary_assembly:bTaeGut1_v1.p:1:1:114557415:1_REF	5444473	5444501	-	1	Contig65_pilon_8900353	660	0.162143	0.124665	0.186271	0.144779	0.124819	0.0281971
Contig65_pilon	8900173	8900197	1_dna:primary_assembly_primary_assembly:bTaeGut1_v1.p:1:1:114557415:1_REF	5444658	5444682	-	1	Contig65_pilon_8900173	661	0.162143	0.124665	0.186271	0.144779	0.124819	0.0281971
Contig65_pilon	8900026	8900063	1_dna:primary_assembly_primary_assembly:bTaeGut1_v1.p:1:1:114557415:1_REF	5444792	5444829	-	1	Contig65_pilon_8900026	662	0.162143	0.124665	0.186271	0.144779	0.124819	0.0281971
Contig65_pilon	8899620	8899649	1_dna:primary_assembly_primary_assembly:bTaeGut1_v1.p:1:1:114557415:1_REF	5445204	5445233	-	1	Contig65_pilon_8899620	663	0.162143	0.124665	0.186271	0.144779	0.124819	0.0281971
Contig65_pilon	8850545	8850579	1_dna:primary_assembly_primary_assembly:bTaeGut1_v1.p:1:1:114557415:1_REF	5485660	5485694	-	1	Contig65_pilon_8850545	664	0.174489	0.133735	0.20219	0.189205	0.0887121	0.0286025
Contig65_pilon	8849998	8850022	1_dna:primary_assembly_primary_assembly:bTaeGut1_v1.p:1:1:114557415:1_REF	5486208	5486232	-	1	Contig65_pilon_8849998	665	0.174489	0.133735	0.20219	0.189205	0.0887121	0.0286025
Contig65_pilon	8849941	8849966	1_dna:primary_assembly_primary_assembly:bTaeGut1_v1.p:1:1:114557415:1_REF	5486278	5486303	-	1	Contig65_pilon_8849941	666	0.174489	0.133735	0.20219	0.189205	0.0887121	0.0286025
Contig65_pilon	8849453	8849478	1_dna:primary_assembly_primary_assembly:bTaeGut1_v1.p:1:1:114557415:1_REF	5486755	5486780	-	1	Contig65_pilon_8849453	667	0.174489	0.133735	0.20219	0.189205	0.0887121	0.0286025
Contig65_pilon	8849401	8849434	1_dna:primary_assembly_primary_assembly:bTaeGut1_v1.p:1:1:114557415:1_REF	5486799	5486832	-	1	Contig65_pilon_8849401	668	0.174489	0.133735	0.20219	0.189205	0.0887121	0.0286025
Contig65_pilon	8800616	8800645	1_dna:primary_assembly_primary_assembly:bTaeGut1_v1.p:1:1:114557415:1_REF	5528502	5528531	-	1	Contig65_pilon_8800616	669	0.112879	0.125481	0.185933	0.211398	0.0920213	0.0186687
Contig65_pilon	8800166	8800190	1_dna:primary_assembly_primary_assembly:bTaeGut1_v1.p:1:1:114557415:1_REF	5528952	5528976	-	1	Contig65_pilon_8800166	670	0.112879	0.125481	0.185933	0.211398	0.0920213	0.0186687
Contig65_pilon	8799596	8799620	1_dna:primary_assembly_primary_assembly:bTaeGut1_v1.p:1:1:114557415:1_REF	5529515	5529539	-	1	Contig65_pilon_8799596	671	0.112879	0.125481	0.185933	0.211398	0.0920213	0.0186687
Contig65_pilon	8750541	8750566	1_dna:primary_assembly_primary_assembly:bTaeGut1_v1.p:1:1:114557415:1_REF	5573714	5573739	-	1	Contig65_pilon_8750541	672	0.0960504	0.0859134	0.0981003	0.106399	0.0817738	0.00897009
Contig65_pilon	8650069	8650093	1_dna:primary_assembly_primary_assembly:bTaeGut1_v1.p:1:1:114557415:1_REF	5661994	5662018	-	1	Contig65_pilon_8650069	673	0.162303	0.118496	0.184838	0.20375	0.132526	0.0574169
Contig65_pilon	8649552	8649579	1_dna:primary_assembly_primary_assembly:bTaeGut1_v1.p:1:1:114557415:1_REF	5662496	5662523	-	1	Contig65_pilon_8649552	674	0.162303	0.118496	0.184838	0.20375	0.132526	0.0574169
Contig65_pilon	8649439	8649488	1_dna:primary_assembly_primary_assembly:bTaeGut1_v1.p:1:1:114557415:1_REF	5662586	5662635	-	1	Contig65_pilon_8649439	675	0.162303	0.118496	0.184838	0.20375	0.132526	0.0574169
Contig65_pilon	8649325	8649353	1_dna:primary_assembly_primary_assembly:bTaeGut1_v1.p:1:1:114557415:1_REF	5662723	5662751	-	1	Contig65_pilon_8649325	676	0.162303	0.118496	0.184838	0.20375	0.132526	0.0574169
Contig65_pilon	8600498	8600523	1_dna:primary_assembly_primary_assembly:bTaeGut1_v1.p:1:1:114557415:1_REF	5707531	5707556	-	1	Contig65_pilon_8600498	677	0.159071	0.121042	0.218593	0.181297	0.150497	0.0547225
Contig65_pilon	8600415	8600446	1_dna:primary_assembly_primary_assembly:bTaeGut1_v1.p:1:1:114557415:1_REF	5707602	5707633	-	1	Contig65_pilon_8600415	678	0.159071	0.121042	0.218593	0.181297	0.150497	0.0547225
Contig65_pilon	8600388	8600412	1_dna:primary_assembly_primary_assembly:bTaeGut1_v1.p:1:1:114557415:1_REF	5707636	5707660	-	1	Contig65_pilon_8600388	679	0.159071	0.121042	0.218593	0.181297	0.150497	0.0547225
Contig65_pilon	8600248	8600275	1_dna:primary_assembly_primary_assembly:bTaeGut1_v1.p:1:1:114557415:1_REF	5707775	5707802	-	1	Contig65_pilon_8600248	680	0.159071	0.121042	0.218593	0.181297	0.150497	0.0547225
Contig65_pilon	8599401	8599429	1_dna:primary_assembly_primary_assembly:bTaeGut1_v1.p:1:1:114557415:1_REF	5708606	5708634	-	1	Contig65_pilon_8599401	681	0.159071	0.121042	0.218593	0.181297	0.150497	0.0547225
Contig65_pilon	8550643	8550671	1_dna:primary_assembly_primary_assembly:bTaeGut1_v1.p:1:1:114557415:1_REF	5755555	5755583	-	1	Contig65_pilon_8550643	682	0.295	0.273733	0.305536	0.292939	0.0178871	0.0661319
Contig65_pilon	8550539	8550571	1_dna:primary_assembly_primary_assembly:bTaeGut1_v1.p:1:1:114557415:1_REF	5755653	5755685	-	1	Contig65_pilon_8550539	683	0.295	0.273733	0.305536	0.292939	0.0178871	0.0661319
Contig65_pilon	8550500	8550524	1_dna:primary_assembly_primary_assembly:bTaeGut1_v1.p:1:1:114557415:1_REF	5755700	5755724	-	1	Contig65_pilon_8550500	684	0.295	0.273733	0.305536	0.292939	0.0178871	0.0661319
Contig65_pilon	8550076	8550104	1_dna:primary_assembly_primary_assembly:bTaeGut1_v1.p:1:1:114557415:1_REF	5756105	5756133	-	1	Contig65_pilon_8550076	685	0.295	0.273733	0.305536	0.292939	0.0178871	0.0661319
Contig65_pilon	8549931	8549956	1_dna:primary_assembly_primary_assembly:bTaeGut1_v1.p:1:1:114557415:1_REF	5756259	5756284	-	1	Contig65_pilon_8549931	686	0.295	0.273733	0.305536	0.292939	0.0178871	0.0661319
Contig65_pilon	8549812	8549843	1_dna:primary_assembly_primary_assembly:bTaeGut1_v1.p:1:1:114557415:1_REF	5756372	5756403	-	1	Contig65_pilon_8549812	687	0.295	0.273733	0.305536	0.292939	0.0178871	0.0661319
Contig65_pilon	8549783	8549811	1_dna:primary_assembly_primary_assembly:bTaeGut1_v1.p:1:1:114557415:1_REF	5756404	5756432	-	1	Contig65_pilon_8549783	688	0.295	0.273733	0.305536	0.292939	0.0178871	0.0661319
Contig65_pilon	8549535	8549560	1_dna:primary_assembly_primary_assembly:bTaeGut1_v1.p:1:1:114557415:1_REF	5756641	5756666	-	1	Contig65_pilon_8549535	689	0.295	0.273733	0.305536	0.292939	0.0178871	0.0661319
Contig65_pilon	8549480	8549504	1_dna:primary_assembly_primary_assembly:bTaeGut1_v1.p:1:1:114557415:1_REF	5756697	5756721	-	1	Contig65_pilon_8549480	690	0.295	0.273733	0.305536	0.292939	0.0178871	0.0661319
Contig65_pilon	8500567	8500608	1_dna:primary_assembly_primary_assembly:bTaeGut1_v1.p:1:1:114557415:1_REF	5813476	5813517	-	1	Contig65_pilon_8500567	691	0.182217	0.239122	0.221819	0.287788	0.0229719	0.0566774
Contig65_pilon	8500433	8500459	1_dna:primary_assembly_primary_assembly:bTaeGut1_v1.p:1:1:114557415:1_REF	5813626	5813652	-	1	Contig65_pilon_8500433	692	0.182217	0.239122	0.221819	0.287788	0.0229719	0.0566774
Contig65_pilon	8500362	8500386	1_dna:primary_assembly_primary_assembly:bTaeGut1_v1.p:1:1:114557415:1_REF	5813699	5813723	-	1	Contig65_pilon_8500362	693	0.182217	0.239122	0.221819	0.287788	0.0229719	0.0566774
Contig65_pilon	8499924	8499950	1_dna:primary_assembly_primary_assembly:bTaeGut1_v1.p:1:1:114557415:1_REF	5814133	5814159	-	1	Contig65_pilon_8499924	694	0.182217	0.239122	0.221819	0.287788	0.0229719	0.0566774
Contig65_pilon	8499647	8499671	1_dna:primary_assembly_primary_assembly:bTaeGut1_v1.p:1:1:114557415:1_REF	5814404	5814428	-	1	Contig65_pilon_8499647	695	0.182217	0.239122	0.221819	0.287788	0.0229719	0.0566774
Contig65_pilon	8450331	8450355	1_dna:primary_assembly_primary_assembly:bTaeGut1_v1.p:1:1:114557415:1_REF	5859015	5859039	-	1	Contig65_pilon_8450331	696	0.200752	0.143851	0.170354	0.130974	0.0447583	0.0428724
Contig65_pilon	8450295	8450323	1_dna:primary_assembly_primary_assembly:bTaeGut1_v1.p:1:1:114557415:1_REF	5859047	5859075	-	1	Contig65_pilon_8450295	697	0.200752	0.143851	0.170354	0.130974	0.0447583	0.0428724
Contig65_pilon	8449334	8449361	1_dna:primary_assembly_primary_assembly:bTaeGut1_v1.p:1:1:114557415:1_REF	5860030	5860057	-	1	Contig65_pilon_8449334	698	0.200752	0.143851	0.170354	0.130974	0.0447583	0.0428724
Contig65_pilon	8400175	8400211	1_dna:primary_assembly_primary_assembly:bTaeGut1_v1.p:1:1:114557415:1_REF	5903650	5903686	-	1	Contig65_pilon_8400175	699	0.20156	0.177884	0.172737	0.152101	0.0753159	0.0459324
Contig65_pilon	8399950	8399975	1_dna:primary_assembly_primary_assembly:bTaeGut1_v1.p:1:1:114557415:1_REF	5903910	5903935	-	1	Contig65_pilon_8399950	700	0.20156	0.177884	0.172737	0.152101	0.0753159	0.0459324
Contig65_pilon	8399710	8399746	1_dna:primary_assembly_primary_assembly:bTaeGut1_v1.p:1:1:114557415:1_REF	5904136	5904172	-	1	Contig65_pilon_8399710	701	0.20156	0.177884	0.172737	0.152101	0.0753159	0.0459324
Contig65_pilon	8399675	8399700	1_dna:primary_assembly_primary_assembly:bTaeGut1_v1.p:1:1:114557415:1_REF	5904177	5904202	-	1	Contig65_pilon_8399675	702	0.20156	0.177884	0.172737	0.152101	0.0753159	0.0459324
Contig65_pilon	8350637	8350673	1_dna:primary_assembly_primary_assembly:bTaeGut1_v1.p:1:1:114557415:1_REF	5951889	5951925	-	1	Contig65_pilon_8350637	703	0.181232	0.146389	0.212025	0.220854	0.130961	0.0738287
Contig65_pilon	8350586	8350627	1_dna:primary_assembly_primary_assembly:bTaeGut1_v1.p:1:1:114557415:1_REF	5951935	5951976	-	1	Contig65_pilon_8350586	704	0.181232	0.146389	0.212025	0.220854	0.130961	0.0738287
Contig65_pilon	8350527	8350555	1_dna:primary_assembly_primary_assembly:bTaeGut1_v1.p:1:1:114557415:1_REF	5952007	5952035	-	1	Contig65_pilon_8350527	705	0.181232	0.146389	0.212025	0.220854	0.130961	0.0738287
Contig65_pilon	8350494	8350518	1_dna:primary_assembly_primary_assembly:bTaeGut1_v1.p:1:1:114557415:1_REF	5952046	5952070	-	1	Contig65_pilon_8350494	706	0.181232	0.146389	0.212025	0.220854	0.130961	0.0738287
Contig65_pilon	8350408	8350434	1_dna:primary_assembly_primary_assembly:bTaeGut1_v1.p:1:1:114557415:1_REF	5952130	5952156	-	1	Contig65_pilon_8350408	707	0.181232	0.146389	0.212025	0.220854	0.130961	0.0738287
Contig65_pilon	8350251	8350323	1_dna:primary_assembly_primary_assembly:bTaeGut1_v1.p:1:1:114557415:1_REF	5952240	5952312	-	1	Contig65_pilon_8350251	708	0.181232	0.146389	0.212025	0.220854	0.130961	0.0738287
Contig65_pilon	8350096	8350120	1_dna:primary_assembly_primary_assembly:bTaeGut1_v1.p:1:1:114557415:1_REF	5952437	5952461	-	1	Contig65_pilon_8350096	709	0.181232	0.146389	0.212025	0.220854	0.130961	0.0738287
Contig65_pilon	8349796	8349824	1_dna:primary_assembly_primary_assembly:bTaeGut1_v1.p:1:1:114557415:1_REF	5952753	5952781	-	1	Contig65_pilon_8349796	710	0.181232	0.146389	0.212025	0.220854	0.130961	0.0738287
Contig65_pilon	8349363	8349389	1_dna:primary_assembly_primary_assembly:bTaeGut1_v1.p:1:1:114557415:1_REF	5953085	5953111	-	1	Contig65_pilon_8349363	711	0.181232	0.146389	0.212025	0.220854	0.130961	0.0738287
Contig65_pilon	8300590	8300617	1_dna:primary_assembly_primary_assembly:bTaeGut1_v1.p:1:1:114557415:1_REF	6003014	6003041	-	1	Contig65_pilon_8300590	712	0.215018	0.157165	0.18343	0.154352	0.272717	0.0490515
Contig65_pilon	8299507	8299562	1_dna:primary_assembly_primary_assembly:bTaeGut1_v1.p:1:1:114557415:1_REF	6003628	6003683	-	1	Contig65_pilon_8299507	713	0.215018	0.157165	0.18343	0.154352	0.272717	0.0490515
Contig65_pilon	8299268	8299439	1_dna:primary_assembly_primary_assembly:bTaeGut1_v1.p:1:1:114557415:1_REF	6003751	6003922	-	1	Contig65_pilon_8299268	714	0.215018	0.157165	0.18343	0.154352	0.272717	0.0490515
Contig65_pilon	8250440	8250471	1_dna:primary_assembly_primary_assembly:bTaeGut1_v1.p:1:1:114557415:1_REF	6052498	6052529	-	1	Contig65_pilon_8250440	715	0.189241	0.164026	0.146948	0.141201	0.121889	0.0375682
Contig65_pilon	8250405	8250437	1_dna:primary_assembly_primary_assembly:bTaeGut1_v1.p:1:1:114557415:1_REF	6052532	6052564	-	1	Contig65_pilon_8250405	716	0.189241	0.164026	0.146948	0.141201	0.121889	0.0375682
Contig65_pilon	8250058	8250085	1_dna:primary_assembly_primary_assembly:bTaeGut1_v1.p:1:1:114557415:1_REF	6052870	6052897	-	1	Contig65_pilon_8250058	717	0.189241	0.164026	0.146948	0.141201	0.121889	0.0375682
Contig65_pilon	8249906	8249930	1_dna:primary_assembly_primary_assembly:bTaeGut1_v1.p:1:1:114557415:1_REF	6053026	6053050	-	1	Contig65_pilon_8249906	718	0.189241	0.164026	0.146948	0.141201	0.121889	0.0375682
Contig65_pilon	8249841	8249872	1_dna:primary_assembly_primary_assembly:bTaeGut1_v1.p:1:1:114557415:1_REF	6053084	6053115	-	1	Contig65_pilon_8249841	719	0.189241	0.164026	0.146948	0.141201	0.121889	0.0375682
Contig65_pilon	8249720	8249744	1_dna:primary_assembly_primary_assembly:bTaeGut1_v1.p:1:1:114557415:1_REF	6053211	6053235	-	1	Contig65_pilon_8249720	720	0.189241	0.164026	0.146948	0.141201	0.121889	0.0375682
Contig65_pilon	8249417	8249441	1_dna:primary_assembly_primary_assembly:bTaeGut1_v1.p:1:1:114557415:1_REF	6053477	6053501	-	1	Contig65_pilon_8249417	721	0.189241	0.164026	0.146948	0.141201	0.121889	0.0375682
Contig65_pilon	8200108	8200132	1_dna:primary_assembly_primary_assembly:bTaeGut1_v1.p:1:1:114557415:1_REF	6101466	6101490	-	1	Contig65_pilon_8200108	722	0.179355	0.194998	0.170786	0.188138	0.0721106	0.0229372
Contig65_pilon	8199808	8199835	1_dna:primary_assembly_primary_assembly:bTaeGut1_v1.p:1:1:114557415:1_REF	6101759	6101786	-	1	Contig65_pilon_8199808	723	0.179355	0.194998	0.170786	0.188138	0.0721106	0.0229372
Contig65_pilon	8199758	8199789	1_dna:primary_assembly_primary_assembly:bTaeGut1_v1.p:1:1:114557415:1_REF	6101805	6101836	-	1	Contig65_pilon_8199758	724	0.179355	0.194998	0.170786	0.188138	0.0721106	0.0229372
Contig65_pilon	8199635	8199659	1_dna:primary_assembly_primary_assembly:bTaeGut1_v1.p:1:1:114557415:1_REF	6101935	6101959	-	1	Contig65_pilon_8199635	725	0.179355	0.194998	0.170786	0.188138	0.0721106	0.0229372
Contig65_pilon	8199566	8199622	1_dna:primary_assembly_primary_assembly:bTaeGut1_v1.p:1:1:114557415:1_REF	6101972	6102028	-	1	Contig65_pilon_8199566	726	0.179355	0.194998	0.170786	0.188138	0.0721106	0.0229372
Contig65_pilon	8199498	8199522	1_dna:primary_assembly_primary_assembly:bTaeGut1_v1.p:1:1:114557415:1_REF	6102071	6102095	-	1	Contig65_pilon_8199498	727	0.179355	0.194998	0.170786	0.188138	0.0721106	0.0229372
Contig65_pilon	8199366	8199410	1_dna:primary_assembly_primary_assembly:bTaeGut1_v1.p:1:1:114557415:1_REF	6102184	6102228	-	1	Contig65_pilon_8199366	728	0.179355	0.194998	0.170786	0.188138	0.0721106	0.0229372
Contig65_pilon	8199306	8199356	1_dna:primary_assembly_primary_assembly:bTaeGut1_v1.p:1:1:114557415:1_REF	6102238	6102288	-	1	Contig65_pilon_8199306	729	0.179355	0.194998	0.170786	0.188138	0.0721106	0.0229372
Contig65_pilon	8150625	8150651	1_dna:primary_assembly_primary_assembly:bTaeGut1_v1.p:1:1:114557415:1_REF	6150123	6150149	-	1	Contig65_pilon_8150625	730	0.139443	0.133765	0.166423	0.197105	0.261916	0.0266897
Contig65_pilon	8150508	8150532	1_dna:primary_assembly_primary_assembly:bTaeGut1_v1.p:1:1:114557415:1_REF	6150226	6150250	-	1	Contig65_pilon_8150508	731	0.139443	0.133765	0.166423	0.197105	0.261916	0.0266897
Contig65_pilon	8150371	8150397	1_dna:primary_assembly_primary_assembly:bTaeGut1_v1.p:1:1:114557415:1_REF	6150358	6150384	-	1	Contig65_pilon_8150371	732	0.139443	0.133765	0.166423	0.197105	0.261916	0.0266897
Contig65_pilon	8150176	8150200	1_dna:primary_assembly_primary_assembly:bTaeGut1_v1.p:1:1:114557415:1_REF	6150557	6150581	-	1	Contig65_pilon_8150176	733	0.139443	0.133765	0.166423	0.197105	0.261916	0.0266897
Contig65_pilon	8150134	8150158	1_dna:primary_assembly_primary_assembly:bTaeGut1_v1.p:1:1:114557415:1_REF	6150599	6150623	-	1	Contig65_pilon_8150134	734	0.139443	0.133765	0.166423	0.197105	0.261916	0.0266897
Contig65_pilon	8149903	8149932	1_dna:primary_assembly_primary_assembly:bTaeGut1_v1.p:1:1:114557415:1_REF	6150826	6150855	-	1	Contig65_pilon_8149903	735	0.139443	0.133765	0.166423	0.197105	0.261916	0.0266897
Contig65_pilon	8149631	8149665	1_dna:primary_assembly_primary_assembly:bTaeGut1_v1.p:1:1:114557415:1_REF	6151094	6151128	-	1	Contig65_pilon_8149631	736	0.139443	0.133765	0.166423	0.197105	0.261916	0.0266897
Contig65_pilon	8149534	8149558	1_dna:primary_assembly_primary_assembly:bTaeGut1_v1.p:1:1:114557415:1_REF	6151201	6151225	-	1	Contig65_pilon_8149534	737	0.139443	0.133765	0.166423	0.197105	0.261916	0.0266897
Contig65_pilon	8149464	8149493	1_dna:primary_assembly_primary_assembly:bTaeGut1_v1.p:1:1:114557415:1_REF	6151266	6151295	-	1	Contig65_pilon_8149464	738	0.139443	0.133765	0.166423	0.197105	0.261916	0.0266897
Contig65_pilon	8100643	8100669	1_dna:primary_assembly_primary_assembly:bTaeGut1_v1.p:1:1:114557415:1_REF	6200451	6200477	-	1	Contig65_pilon_8100643	739	0.123133	0.126375	0.169236	0.196846	0.251284	0.0239705
Contig65_pilon	8100590	8100622	1_dna:primary_assembly_primary_assembly:bTaeGut1_v1.p:1:1:114557415:1_REF	6200500	6200532	-	1	Contig65_pilon_8100590	740	0.123133	0.126375	0.169236	0.196846	0.251284	0.0239705
Contig65_pilon	8100051	8100083	1_dna:primary_assembly_primary_assembly:bTaeGut1_v1.p:1:1:114557415:1_REF	6201022	6201054	-	1	Contig65_pilon_8100051	741	0.123133	0.126375	0.169236	0.196846	0.251284	0.0239705
Contig65_pilon	8099853	8099891	1_dna:primary_assembly_primary_assembly:bTaeGut1_v1.p:1:1:114557415:1_REF	6201220	6201258	-	1	Contig65_pilon_8099853	742	0.123133	0.126375	0.169236	0.196846	0.251284	0.0239705
Contig65_pilon	8099363	8099388	1_dna:primary_assembly_primary_assembly:bTaeGut1_v1.p:1:1:114557415:1_REF	6201680	6201705	-	1	Contig65_pilon_8099363	743	0.123133	0.126375	0.169236	0.196846	0.251284	0.0239705
Contig65_pilon	8050463	8050487	1_dna:primary_assembly_primary_assembly:bTaeGut1_v1.p:1:1:114557415:1_REF	6250159	6250183	-	1	Contig65_pilon_8050463	744	0.085147	0.0832182	0.198936	0.214942	0.200992	0.0157055
Contig65_pilon	8050282	8050307	1_dna:primary_assembly_primary_assembly:bTaeGut1_v1.p:1:1:114557415:1_REF	6250333	6250358	-	1	Contig65_pilon_8050282	745	0.085147	0.0832182	0.198936	0.214942	0.200992	0.0157055
Contig65_pilon	8050154	8050181	1_dna:primary_assembly_primary_assembly:bTaeGut1_v1.p:1:1:114557415:1_REF	6250459	6250486	-	1	Contig65_pilon_8050154	746	0.085147	0.0832182	0.198936	0.214942	0.200992	0.0157055
Contig65_pilon	8050025	8050052	1_dna:primary_assembly_primary_assembly:bTaeGut1_v1.p:1:1:114557415:1_REF	6250588	6250615	-	1	Contig65_pilon_8050025	747	0.085147	0.0832182	0.198936	0.214942	0.200992	0.0157055
Contig65_pilon	8049927	8049974	1_dna:primary_assembly_primary_assembly:bTaeGut1_v1.p:1:1:114557415:1_REF	6250666	6250713	-	1	Contig65_pilon_8049927	748	0.085147	0.0832182	0.198936	0.214942	0.200992	0.0157055
Contig65_pilon	8049860	8049898	1_dna:primary_assembly_primary_assembly:bTaeGut1_v1.p:1:1:114557415:1_REF	6250742	6250780	-	1	Contig65_pilon_8049860	749	0.085147	0.0832182	0.198936	0.214942	0.200992	0.0157055
Contig65_pilon	8049800	8049829	1_dna:primary_assembly_primary_assembly:bTaeGut1_v1.p:1:1:114557415:1_REF	6250811	6250840	-	1	Contig65_pilon_8049800	750	0.085147	0.0832182	0.198936	0.214942	0.200992	0.0157055
Contig65_pilon	8049744	8049792	1_dna:primary_assembly_primary_assembly:bTaeGut1_v1.p:1:1:114557415:1_REF	6250848	6250896	-	1	Contig65_pilon_8049744	751	0.085147	0.0832182	0.198936	0.214942	0.200992	0.0157055
Contig65_pilon	8049339	8049375	1_dna:primary_assembly_primary_assembly:bTaeGut1_v1.p:1:1:114557415:1_REF	6251271	6251307	-	1	Contig65_pilon_8049339	752	0.085147	0.0832182	0.198936	0.214942	0.200992	0.0157055
Contig65_pilon	8000587	8000614	1_dna:primary_assembly_primary_assembly:bTaeGut1_v1.p:1:1:114557415:1_REF	6299811	6299838	-	1	Contig65_pilon_8000587	753	0.124087	0.131296	0.242565	0.299117	0.142528	0.0170064
Contig65_pilon	8000392	8000429	1_dna:primary_assembly_primary_assembly:bTaeGut1_v1.p:1:1:114557415:1_REF	6299995	6300032	-	1	Contig65_pilon_8000392	754	0.124087	0.131296	0.242565	0.299117	0.142528	0.0170064
Contig65_pilon	7999501	7999531	1_dna:primary_assembly_primary_assembly:bTaeGut1_v1.p:1:1:114557415:1_REF	6300846	6300876	-	1	Contig65_pilon_7999501	755	0.124087	0.131296	0.242565	0.299117	0.142528	0.0170064
Contig65_pilon	7950121	7950145	1_dna:primary_assembly_primary_assembly:bTaeGut1_v1.p:1:1:114557415:1_REF	6347861	6347885	-	1	Contig65_pilon_7950121	756	0.172137	0.166279	0.173108	0.237428	0.25605	0.0320928
Contig65_pilon	7899606	7899638	1_dna:primary_assembly_primary_assembly:bTaeGut1_v1.p:1:1:114557415:1_REF	6390753	6390785	-	1	Contig65_pilon_7899606	757	0.0878017	0.118279	0.148936	0.22087	0.148622	0.0193243
Contig65_pilon	7899351	7899375	1_dna:primary_assembly_primary_assembly:bTaeGut1_v1.p:1:1:114557415:1_REF	6391016	6391040	-	1	Contig65_pilon_7899351	758	0.0878017	0.118279	0.148936	0.22087	0.148622	0.0193243
Contig65_pilon	7850501	7850526	1_dna:primary_assembly_primary_assembly:bTaeGut1_v1.p:1:1:114557415:1_REF	6439616	6439641	-	1	Contig65_pilon_7850501	759	0.174368	0.256382	0.180826	0.270326	0.0592995	0.0205702
Contig65_pilon	7850266	7850291	1_dna:primary_assembly_primary_assembly:bTaeGut1_v1.p:1:1:114557415:1_REF	6439850	6439875	-	1	Contig65_pilon_7850266	760	0.174368	0.256382	0.180826	0.270326	0.0592995	0.0205702
Contig65_pilon	7849814	7849838	1_dna:primary_assembly_primary_assembly:bTaeGut1_v1.p:1:1:114557415:1_REF	6440300	6440324	-	1	Contig65_pilon_7849814	761	0.174368	0.256382	0.180826	0.270326	0.0592995	0.0205702
Contig65_pilon	7849581	7849615	1_dna:primary_assembly_primary_assembly:bTaeGut1_v1.p:1:1:114557415:1_REF	6440528	6440562	-	1	Contig65_pilon_7849581	762	0.174368	0.256382	0.180826	0.270326	0.0592995	0.0205702
Contig65_pilon	7849436	7849479	1_dna:primary_assembly_primary_assembly:bTaeGut1_v1.p:1:1:114557415:1_REF	6440664	6440707	-	1	Contig65_pilon_7849436	763	0.174368	0.256382	0.180826	0.270326	0.0592995	0.0205702
Contig65_pilon	7849354	7849383	1_dna:primary_assembly_primary_assembly:bTaeGut1_v1.p:1:1:114557415:1_REF	6440760	6440789	-	1	Contig65_pilon_7849354	764	0.174368	0.256382	0.180826	0.270326	0.0592995	0.0205702
Contig65_pilon	7800643	7800678	1_dna:primary_assembly_primary_assembly:bTaeGut1_v1.p:1:1:114557415:1_REF	6486993	6487028	-	1	Contig65_pilon_7800643	765	0.172507	0.188984	0.147056	0.16162	0.00735839	0.0301256
Contig65_pilon	7800509	7800535	1_dna:primary_assembly_primary_assembly:bTaeGut1_v1.p:1:1:114557415:1_REF	6487134	6487160	-	1	Contig65_pilon_7800509	766	0.172507	0.188984	0.147056	0.16162	0.00735839	0.0301256
Contig65_pilon	7800344	7800371	1_dna:primary_assembly_primary_assembly:bTaeGut1_v1.p:1:1:114557415:1_REF	6487289	6487316	-	1	Contig65_pilon_7800344	767	0.172507	0.188984	0.147056	0.16162	0.00735839	0.0301256
Contig65_pilon	7800221	7800258	1_dna:primary_assembly_primary_assembly:bTaeGut1_v1.p:1:1:114557415:1_REF	6487402	6487439	-	1	Contig65_pilon_7800221	768	0.172507	0.188984	0.147056	0.16162	0.00735839	0.0301256
Contig65_pilon	7800162	7800187	1_dna:primary_assembly_primary_assembly:bTaeGut1_v1.p:1:1:114557415:1_REF	6487473	6487498	-	1	Contig65_pilon_7800162	769	0.172507	0.188984	0.147056	0.16162	0.00735839	0.0301256
Contig65_pilon	7800097	7800127	1_dna:primary_assembly_primary_assembly:bTaeGut1_v1.p:1:1:114557415:1_REF	6487533	6487563	-	1	Contig65_pilon_7800097	770	0.172507	0.188984	0.147056	0.16162	0.00735839	0.0301256
Contig65_pilon	7799921	7799949	1_dna:primary_assembly_primary_assembly:bTaeGut1_v1.p:1:1:114557415:1_REF	6487710	6487738	-	1	Contig65_pilon_7799921	771	0.172507	0.188984	0.147056	0.16162	0.00735839	0.0301256
Contig65_pilon	7750648	7750676	1_dna:primary_assembly_primary_assembly:bTaeGut1_v1.p:1:1:114557415:1_REF	6534383	6534411	-	1	Contig65_pilon_7750648	772	0.123149	0.105438	0.145545	0.140381	0.0796525	0.0115597
Contig65_pilon	7750486	7750516	1_dna:primary_assembly_primary_assembly:bTaeGut1_v1.p:1:1:114557415:1_REF	6534543	6534573	-	1	Contig65_pilon_7750486	773	0.123149	0.105438	0.145545	0.140381	0.0796525	0.0115597
Contig65_pilon	7750384	7750408	1_dna:primary_assembly_primary_assembly:bTaeGut1_v1.p:1:1:114557415:1_REF	6534660	6534684	-	1	Contig65_pilon_7750384	774	0.123149	0.105438	0.145545	0.140381	0.0796525	0.0115597
Contig65_pilon	7750336	7750364	1_dna:primary_assembly_primary_assembly:bTaeGut1_v1.p:1:1:114557415:1_REF	6534704	6534732	-	1	Contig65_pilon_7750336	775	0.123149	0.105438	0.145545	0.140381	0.0796525	0.0115597
Contig65_pilon	7750219	7750243	1_dna:primary_assembly_primary_assembly:bTaeGut1_v1.p:1:1:114557415:1_REF	6534825	6534849	-	1	Contig65_pilon_7750219	776	0.123149	0.105438	0.145545	0.140381	0.0796525	0.0115597
Contig65_pilon	7749666	7749690	1_dna:primary_assembly_primary_assembly:bTaeGut1_v1.p:1:1:114557415:1_REF	6535341	6535365	-	1	Contig65_pilon_7749666	777	0.123149	0.105438	0.145545	0.140381	0.0796525	0.0115597
Contig65_pilon	7749418	7749446	1_dna:primary_assembly_primary_assembly:bTaeGut1_v1.p:1:1:114557415:1_REF	6535584	6535612	-	1	Contig65_pilon_7749418	778	0.123149	0.105438	0.145545	0.140381	0.0796525	0.0115597
Contig65_pilon	7700063	7700087	1_dna:primary_assembly_primary_assembly:bTaeGut1_v1.p:1:1:114557415:1_REF	6587779	6587803	-	1	Contig65_pilon_7700063	779	0.209233	0.216963	0.139191	0.142864	0.293189	0.0157865
Contig65_pilon	7699865	7699890	1_dna:primary_assembly_primary_assembly:bTaeGut1_v1.p:1:1:114557415:1_REF	6587986	6588011	-	1	Contig65_pilon_7699865	780	0.209233	0.216963	0.139191	0.142864	0.293189	0.0157865
Contig65_pilon	7699828	7699863	1_dna:primary_assembly_primary_assembly:bTaeGut1_v1.p:1:1:114557415:1_REF	6588013	6588048	-	1	Contig65_pilon_7699828	781	0.209233	0.216963	0.139191	0.142864	0.293189	0.0157865
Contig65_pilon	7699630	7699686	1_dna:primary_assembly_primary_assembly:bTaeGut1_v1.p:1:1:114557415:1_REF	6588191	6588247	-	1	Contig65_pilon_7699630	782	0.209233	0.216963	0.139191	0.142864	0.293189	0.0157865
Contig65_pilon	7699547	7699611	1_dna:primary_assembly_primary_assembly:bTaeGut1_v1.p:1:1:114557415:1_REF	6588266	6588330	-	1	Contig65_pilon_7699547	783	0.209233	0.216963	0.139191	0.142864	0.293189	0.0157865
Contig65_pilon	7699468	7699511	1_dna:primary_assembly_primary_assembly:bTaeGut1_v1.p:1:1:114557415:1_REF	6588366	6588409	-	1	Contig65_pilon_7699468	784	0.209233	0.216963	0.139191	0.142864	0.293189	0.0157865
Contig65_pilon	7699324	7699357	1_dna:primary_assembly_primary_assembly:bTaeGut1_v1.p:1:1:114557415:1_REF	6588515	6588548	-	1	Contig65_pilon_7699324	785	0.209233	0.216963	0.139191	0.142864	0.293189	0.0157865
Contig65_pilon	7650095	7650120	1_dna:primary_assembly_primary_assembly:bTaeGut1_v1.p:1:1:114557415:1_REF	6636762	6636787	-	1	Contig65_pilon_7650095	786	0.102384	0.0651221	0.170206	0.169346	0.133707	0.033458
Contig65_pilon	7649918	7649942	1_dna:primary_assembly_primary_assembly:bTaeGut1_v1.p:1:1:114557415:1_REF	6636940	6636964	-	1	Contig65_pilon_7649918	787	0.102384	0.0651221	0.170206	0.169346	0.133707	0.033458
Contig65_pilon	7649590	7649625	1_dna:primary_assembly_primary_assembly:bTaeGut1_v1.p:1:1:114557415:1_REF	6637259	6637294	-	1	Contig65_pilon_7649590	788	0.102384	0.0651221	0.170206	0.169346	0.133707	0.033458
Contig65_pilon	7649554	7649583	1_dna:primary_assembly_primary_assembly:bTaeGut1_v1.p:1:1:114557415:1_REF	6637300	6637329	-	1	Contig65_pilon_7649554	789	0.102384	0.0651221	0.170206	0.169346	0.133707	0.033458
Contig65_pilon	7599979	7600007	1_dna:primary_assembly_primary_assembly:bTaeGut1_v1.p:1:1:114557415:1_REF	6688246	6688274	-	1	Contig65_pilon_7599979	790	0.102184	0.137011	0.148377	0.183694	0.0657775	0.0251523
Contig65_pilon	7599809	7599833	1_dna:primary_assembly_primary_assembly:bTaeGut1_v1.p:1:1:114557415:1_REF	6688394	6688418	-	1	Contig65_pilon_7599809	791	0.102184	0.137011	0.148377	0.183694	0.0657775	0.0251523
Contig65_pilon	7599773	7599807	1_dna:primary_assembly_primary_assembly:bTaeGut1_v1.p:1:1:114557415:1_REF	6688420	6688454	-	1	Contig65_pilon_7599773	792	0.102184	0.137011	0.148377	0.183694	0.0657775	0.0251523
Contig65_pilon	7599630	7599656	1_dna:primary_assembly_primary_assembly:bTaeGut1_v1.p:1:1:114557415:1_REF	6688571	6688597	-	1	Contig65_pilon_7599630	793	0.102184	0.137011	0.148377	0.183694	0.0657775	0.0251523
Contig65_pilon	7599335	7599360	1_dna:primary_assembly_primary_assembly:bTaeGut1_v1.p:1:1:114557415:1_REF	6688867	6688892	-	1	Contig65_pilon_7599335	794	0.102184	0.137011	0.148377	0.183694	0.0657775	0.0251523
Contig65_pilon	7550309	7550333	1_dna:primary_assembly_primary_assembly:bTaeGut1_v1.p:1:1:114557415:1_REF	6735793	6735817	-	1	Contig65_pilon_7550309	795	0.102345	0.11181	0.153115	0.155981	0.120843	0.0628635
Contig65_pilon	7500647	7500671	1_dna:primary_assembly_primary_assembly:bTaeGut1_v1.p:1:1:114557415:1_REF	6779112	6779136	-	1	Contig65_pilon_7500647	796	0.129133	0.12218	0.174086	0.173148	0.0657456	0.0197669
Contig65_pilon	7500055	7500084	1_dna:primary_assembly_primary_assembly:bTaeGut1_v1.p:1:1:114557415:1_REF	6779695	6779724	-	1	Contig65_pilon_7500055	797	0.129133	0.12218	0.174086	0.173148	0.0657456	0.0197669
Contig65_pilon	7499988	7500014	1_dna:primary_assembly_primary_assembly:bTaeGut1_v1.p:1:1:114557415:1_REF	6779762	6779788	-	1	Contig65_pilon_7499988	798	0.129133	0.12218	0.174086	0.173148	0.0657456	0.0197669
Contig65_pilon	7499726	7499767	1_dna:primary_assembly_primary_assembly:bTaeGut1_v1.p:1:1:114557415:1_REF	6780054	6780095	-	1	Contig65_pilon_7499726	799	0.129133	0.12218	0.174086	0.173148	0.0657456	0.0197669
Contig65_pilon	7499593	7499633	1_dna:primary_assembly_primary_assembly:bTaeGut1_v1.p:1:1:114557415:1_REF	6780187	6780227	-	1	Contig65_pilon_7499593	800	0.129133	0.12218	0.174086	0.173148	0.0657456	0.0197669
Contig65_pilon	7499425	7499499	1_dna:primary_assembly_primary_assembly:bTaeGut1_v1.p:1:1:114557415:1_REF	6780317	6780391	-	1	Contig65_pilon_7499425	801	0.129133	0.12218	0.174086	0.173148	0.0657456	0.0197669
Contig65_pilon	7450270	7450298	1_dna:primary_assembly_primary_assembly:bTaeGut1_v1.p:1:1:114557415:1_REF	6827281	6827309	-	1	Contig65_pilon_7450270	802	0.130872	0.106624	0.197714	0.202366	0.127531	0.0389057
Contig65_pilon	7449516	7449544	1_dna:primary_assembly_primary_assembly:bTaeGut1_v1.p:1:1:114557415:1_REF	6828030	6828058	-	1	Contig65_pilon_7449516	803	0.130872	0.106624	0.197714	0.202366	0.127531	0.0389057
Contig65_pilon	7399886	7399914	1_dna:primary_assembly_primary_assembly:bTaeGut1_v1.p:1:1:114557415:1_REF	6869863	6869891	-	1	Contig65_pilon_7399886	804	0.132243	0.111871	0.158227	0.182137	0.158005	0.0215992
Contig65_pilon	7350618	7350651	1_dna:primary_assembly_primary_assembly:bTaeGut1_v1.p:1:1:114557415:1_REF	6917706	6917739	-	1	Contig65_pilon_7350618	805	0.149945	0.142469	0.198952	0.212102	0.255036	0.0235527
Contig65_pilon	7350105	7350133	1_dna:primary_assembly_primary_assembly:bTaeGut1_v1.p:1:1:114557415:1_REF	6918216	6918244	-	1	Contig65_pilon_7350105	806	0.149945	0.142469	0.198952	0.212102	0.255036	0.0235527
Contig65_pilon	7350069	7350101	1_dna:primary_assembly_primary_assembly:bTaeGut1_v1.p:1:1:114557415:1_REF	6918247	6918279	-	1	Contig65_pilon_7350069	807	0.149945	0.142469	0.198952	0.212102	0.255036	0.0235527
Contig65_pilon	7350041	7350068	1_dna:primary_assembly_primary_assembly:bTaeGut1_v1.p:1:1:114557415:1_REF	6918280	6918307	-	1	Contig65_pilon_7350041	808	0.149945	0.142469	0.198952	0.212102	0.255036	0.0235527
Contig65_pilon	7349373	7349398	1_dna:primary_assembly_primary_assembly:bTaeGut1_v1.p:1:1:114557415:1_REF	6918982	6919007	-	1	Contig65_pilon_7349373	809	0.149945	0.142469	0.198952	0.212102	0.255036	0.0235527
Contig65_pilon	7300610	7300635	1_dna:primary_assembly_primary_assembly:bTaeGut1_v1.p:1:1:114557415:1_REF	6961511	6961536	-	1	Contig65_pilon_7300610	810	0.114231	0.102854	0.230166	0.247121	0.201747	0.0332924
Contig65_pilon	7250614	7250638	1_dna:primary_assembly_primary_assembly:bTaeGut1_v1.p:1:1:114557415:1_REF	7009791	7009815	-	1	Contig65_pilon_7250614	811	0.164744	0.167685	0.131672	0.16249	0.0860672	0.0201143
Contig65_pilon	7250433	7250458	1_dna:primary_assembly_primary_assembly:bTaeGut1_v1.p:1:1:114557415:1_REF	7009971	7009996	-	1	Contig65_pilon_7250433	812	0.164744	0.167685	0.131672	0.16249	0.0860672	0.0201143
Contig65_pilon	7250383	7250410	1_dna:primary_assembly_primary_assembly:bTaeGut1_v1.p:1:1:114557415:1_REF	7010019	7010046	-	1	Contig65_pilon_7250383	813	0.164744	0.167685	0.131672	0.16249	0.0860672	0.0201143
Contig65_pilon	7200576	7200608	1_dna:primary_assembly_primary_assembly:bTaeGut1_v1.p:1:1:114557415:1_REF	7053483	7053515	-	1	Contig65_pilon_7200576	814	0.0831339	0.135797	0.133377	0.16024	0.232721	0.0214126
Contig65_pilon	7200453	7200498	1_dna:primary_assembly_primary_assembly:bTaeGut1_v1.p:1:1:114557415:1_REF	7053592	7053637	-	1	Contig65_pilon_7200453	815	0.0831339	0.135797	0.133377	0.16024	0.232721	0.0214126
Contig65_pilon	7200392	7200427	1_dna:primary_assembly_primary_assembly:bTaeGut1_v1.p:1:1:114557415:1_REF	7053663	7053698	-	1	Contig65_pilon_7200392	816	0.0831339	0.135797	0.133377	0.16024	0.232721	0.0214126
Contig65_pilon	7200057	7200106	1_dna:primary_assembly_primary_assembly:bTaeGut1_v1.p:1:1:114557415:1_REF	7053966	7054015	-	1	Contig65_pilon_7200057	817	0.0831339	0.135797	0.133377	0.16024	0.232721	0.0214126
Contig65_pilon	7199360	7199387	1_dna:primary_assembly_primary_assembly:bTaeGut1_v1.p:1:1:114557415:1_REF	7054632	7054659	-	1	Contig65_pilon_7199360	818	0.0831339	0.135797	0.133377	0.16024	0.232721	0.0214126
Contig65_pilon	7150089	7150117	1_dna:primary_assembly_primary_assembly:bTaeGut1_v1.p:1:1:114557415:1_REF	7104366	7104394	-	1	Contig65_pilon_7150089	819	0.15632	0.0888995	0.14233	0.11026	0.0893042	0.0472659
Contig65_pilon	7149996	7150023	1_dna:primary_assembly_primary_assembly:bTaeGut1_v1.p:1:1:114557415:1_REF	7104460	7104487	-	1	Contig65_pilon_7149996	820	0.15632	0.0888995	0.14233	0.11026	0.0893042	0.0472659
Contig65_pilon	7149641	7149668	1_dna:primary_assembly_primary_assembly:bTaeGut1_v1.p:1:1:114557415:1_REF	7104816	7104843	-	1	Contig65_pilon_7149641	821	0.15632	0.0888995	0.14233	0.11026	0.0893042	0.0472659
Contig65_pilon	7149527	7149551	1_dna:primary_assembly_primary_assembly:bTaeGut1_v1.p:1:1:114557415:1_REF	7104931	7104955	-	1	Contig65_pilon_7149527	822	0.15632	0.0888995	0.14233	0.11026	0.0893042	0.0472659
Contig65_pilon	7100594	7100619	1_dna:primary_assembly_primary_assembly:bTaeGut1_v1.p:1:1:114557415:1_REF	7152246	7152271	-	1	Contig65_pilon_7100594	823	0.117286	0.157371	0.0758127	0.11256	0.0355715	0.0206409
Contig65_pilon	7099960	7099984	1_dna:primary_assembly_primary_assembly:bTaeGut1_v1.p:1:1:114557415:1_REF	7152851	7152875	-	1	Contig65_pilon_7099960	824	0.117286	0.157371	0.0758127	0.11256	0.0355715	0.0206409
Contig65_pilon	7099833	7099882	1_dna:primary_assembly_primary_assembly:bTaeGut1_v1.p:1:1:114557415:1_REF	7152953	7153002	-	1	Contig65_pilon_7099833	825	0.117286	0.157371	0.0758127	0.11256	0.0355715	0.0206409
Contig65_pilon	7099546	7099572	1_dna:primary_assembly_primary_assembly:bTaeGut1_v1.p:1:1:114557415:1_REF	7153260	7153286	-	1	Contig65_pilon_7099546	826	0.117286	0.157371	0.0758127	0.11256	0.0355715	0.0206409
Contig65_pilon	7099423	7099452	1_dna:primary_assembly_primary_assembly:bTaeGut1_v1.p:1:1:114557415:1_REF	7153380	7153409	-	1	Contig65_pilon_7099423	827	0.117286	0.157371	0.0758127	0.11256	0.0355715	0.0206409
Contig65_pilon	7099387	7099415	1_dna:primary_assembly_primary_assembly:bTaeGut1_v1.p:1:1:114557415:1_REF	7153416	7153444	-	1	Contig65_pilon_7099387	828	0.117286	0.157371	0.0758127	0.11256	0.0355715	0.0206409
Contig65_pilon	7050377	7050447	1_dna:primary_assembly_primary_assembly:bTaeGut1_v1.p:1:1:114557415:1_REF	7201217	7201287	-	1	Contig65_pilon_7050377	829	0.0729021	0.0736803	0.15008	0.185782	0.102116	0.0569572
Contig65_pilon	7050323	7050347	1_dna:primary_assembly_primary_assembly:bTaeGut1_v1.p:1:1:114557415:1_REF	7201331	7201355	-	1	Contig65_pilon_7050323	830	0.0729021	0.0736803	0.15008	0.185782	0.102116	0.0569572
Contig65_pilon	7050287	7050319	1_dna:primary_assembly_primary_assembly:bTaeGut1_v1.p:1:1:114557415:1_REF	7201359	7201391	-	1	Contig65_pilon_7050287	831	0.0729021	0.0736803	0.15008	0.185782	0.102116	0.0569572
Contig65_pilon	7050210	7050237	1_dna:primary_assembly_primary_assembly:bTaeGut1_v1.p:1:1:114557415:1_REF	7201441	7201468	-	1	Contig65_pilon_7050210	832	0.0729021	0.0736803	0.15008	0.185782	0.102116	0.0569572
Contig65_pilon	7049940	7049976	1_dna:primary_assembly_primary_assembly:bTaeGut1_v1.p:1:1:114557415:1_REF	7201698	7201734	-	1	Contig65_pilon_7049940	833	0.0729021	0.0736803	0.15008	0.185782	0.102116	0.0569572
Contig65_pilon	7049850	7049877	1_dna:primary_assembly_primary_assembly:bTaeGut1_v1.p:1:1:114557415:1_REF	7201797	7201824	-	1	Contig65_pilon_7049850	834	0.0729021	0.0736803	0.15008	0.185782	0.102116	0.0569572
Contig65_pilon	7049461	7049487	1_dna:primary_assembly_primary_assembly:bTaeGut1_v1.p:1:1:114557415:1_REF	7202178	7202204	-	1	Contig65_pilon_7049461	835	0.0729021	0.0736803	0.15008	0.185782	0.102116	0.0569572
Contig65_pilon	7000256	7000280	1_dna:primary_assembly_primary_assembly:bTaeGut1_v1.p:1:1:114557415:1_REF	7246782	7246806	-	1	Contig65_pilon_7000256	836	0.126774	0.106985	0.189538	0.182609	0.115231	0.0226593
Contig65_pilon	6999577	6999601	1_dna:primary_assembly_primary_assembly:bTaeGut1_v1.p:1:1:114557415:1_REF	7247409	7247433	-	1	Contig65_pilon_6999577	837	0.126774	0.106985	0.189538	0.182609	0.115231	0.0226593
Contig65_pilon	6950404	6950428	1_dna:primary_assembly_primary_assembly:bTaeGut1_v1.p:1:1:114557415:1_REF	7296151	7296175	-	1	Contig65_pilon_6950404	838	0.154653	0.145883	0.165826	0.171815	0.0578908	0.0335078
Contig65_pilon	6950079	6950115	1_dna:primary_assembly_primary_assembly:bTaeGut1_v1.p:1:1:114557415:1_REF	7296465	7296501	-	1	Contig65_pilon_6950079	839	0.154653	0.145883	0.165826	0.171815	0.0578908	0.0335078
Contig65_pilon	6949619	6949643	1_dna:primary_assembly_primary_assembly:bTaeGut1_v1.p:1:1:114557415:1_REF	7297612	7297636	-	1	Contig65_pilon_6949619	840	0.154653	0.145883	0.165826	0.171815	0.0578908	0.0335078
Contig65_pilon	6949486	6949524	1_dna:primary_assembly_primary_assembly:bTaeGut1_v1.p:1:1:114557415:1_REF	7297731	7297769	-	1	Contig65_pilon_6949486	841	0.154653	0.145883	0.165826	0.171815	0.0578908	0.0335078
Contig65_pilon	6949449	6949478	1_dna:primary_assembly_primary_assembly:bTaeGut1_v1.p:1:1:114557415:1_REF	7297777	7297806	-	1	Contig65_pilon_6949449	842	0.154653	0.145883	0.165826	0.171815	0.0578908	0.0335078
Contig65_pilon	6949362	6949386	1_dna:primary_assembly_primary_assembly:bTaeGut1_v1.p:1:1:114557415:1_REF	7297872	7297896	-	1	Contig65_pilon_6949362	843	0.154653	0.145883	0.165826	0.171815	0.0578908	0.0335078
Contig65_pilon	6900576	6900600	1_dna:primary_assembly_primary_assembly:bTaeGut1_v1.p:1:1:114557415:1_REF	7345154	7345178	-	1	Contig65_pilon_6900576	844	0.1351	0.154687	0.114907	0.142204	0.0588251	0.0204914
Contig65_pilon	6900538	6900575	1_dna:primary_assembly_primary_assembly:bTaeGut1_v1.p:1:1:114557415:1_REF	7345179	7345216	-	1	Contig65_pilon_6900538	845	0.1351	0.154687	0.114907	0.142204	0.0588251	0.0204914
Contig65_pilon	6900464	6900488	1_dna:primary_assembly_primary_assembly:bTaeGut1_v1.p:1:1:114557415:1_REF	7345278	7345302	-	1	Contig65_pilon_6900464	846	0.1351	0.154687	0.114907	0.142204	0.0588251	0.0204914
Contig65_pilon	6900368	6900415	1_dna:primary_assembly_primary_assembly:bTaeGut1_v1.p:1:1:114557415:1_REF	7345351	7345398	-	1	Contig65_pilon_6900368	847	0.1351	0.154687	0.114907	0.142204	0.0588251	0.0204914
Contig65_pilon	6900232	6900260	1_dna:primary_assembly_primary_assembly:bTaeGut1_v1.p:1:1:114557415:1_REF	7345523	7345551	-	1	Contig65_pilon_6900232	848	0.1351	0.154687	0.114907	0.142204	0.0588251	0.0204914
Contig65_pilon	6900147	6900194	1_dna:primary_assembly_primary_assembly:bTaeGut1_v1.p:1:1:114557415:1_REF	7345591	7345638	-	1	Contig65_pilon_6900147	849	0.1351	0.154687	0.114907	0.142204	0.0588251	0.0204914
Contig65_pilon	6900092	6900119	1_dna:primary_assembly_primary_assembly:bTaeGut1_v1.p:1:1:114557415:1_REF	7345666	7345693	-	1	Contig65_pilon_6900092	850	0.1351	0.154687	0.114907	0.142204	0.0588251	0.0204914
Contig65_pilon	6900036	6900079	1_dna:primary_assembly_primary_assembly:bTaeGut1_v1.p:1:1:114557415:1_REF	7345709	7345752	-	1	Contig65_pilon_6900036	851	0.1351	0.154687	0.114907	0.142204	0.0588251	0.0204914
Contig65_pilon	6899912	6899939	1_dna:primary_assembly_primary_assembly:bTaeGut1_v1.p:1:1:114557415:1_REF	7345849	7345876	-	1	Contig65_pilon_6899912	852	0.1351	0.154687	0.114907	0.142204	0.0588251	0.0204914
Contig65_pilon	6899836	6899860	1_dna:primary_assembly_primary_assembly:bTaeGut1_v1.p:1:1:114557415:1_REF	7345928	7345952	-	1	Contig65_pilon_6899836	853	0.1351	0.154687	0.114907	0.142204	0.0588251	0.0204914
Contig65_pilon	6899745	6899770	1_dna:primary_assembly_primary_assembly:bTaeGut1_v1.p:1:1:114557415:1_REF	7346015	7346040	-	1	Contig65_pilon_6899745	854	0.1351	0.154687	0.114907	0.142204	0.0588251	0.0204914
Contig65_pilon	6899489	6899514	1_dna:primary_assembly_primary_assembly:bTaeGut1_v1.p:1:1:114557415:1_REF	7346270	7346295	-	1	Contig65_pilon_6899489	855	0.1351	0.154687	0.114907	0.142204	0.0588251	0.0204914
Contig65_pilon	6899446	6899473	1_dna:primary_assembly_primary_assembly:bTaeGut1_v1.p:1:1:114557415:1_REF	7346311	7346338	-	1	Contig65_pilon_6899446	856	0.1351	0.154687	0.114907	0.142204	0.0588251	0.0204914
Contig65_pilon	6850647	6850737	1_dna:primary_assembly_primary_assembly:bTaeGut1_v1.p:1:1:114557415:1_REF	7393286	7393376	-	1	Contig65_pilon_6850647	857	0.0962212	0.107829	0.0973729	0.116251	0.0259179	0.0134631
Contig65_pilon	6850345	6850369	1_dna:primary_assembly_primary_assembly:bTaeGut1_v1.p:1:1:114557415:1_REF	7393657	7393681	-	1	Contig65_pilon_6850345	858	0.0962212	0.107829	0.0973729	0.116251	0.0259179	0.0134631
Contig65_pilon	6850008	6850032	1_dna:primary_assembly_primary_assembly:bTaeGut1_v1.p:1:1:114557415:1_REF	7394007	7394031	-	1	Contig65_pilon_6850008	859	0.0962212	0.107829	0.0973729	0.116251	0.0259179	0.0134631
Contig65_pilon	6849677	6849707	1_dna:primary_assembly_primary_assembly:bTaeGut1_v1.p:1:1:114557415:1_REF	7394332	7394362	-	1	Contig65_pilon_6849677	860	0.0962212	0.107829	0.0973729	0.116251	0.0259179	0.0134631
Contig65_pilon	6849336	6849369	1_dna:primary_assembly_primary_assembly:bTaeGut1_v1.p:1:1:114557415:1_REF	7394684	7394717	-	1	Contig65_pilon_6849336	861	0.0962212	0.107829	0.0973729	0.116251	0.0259179	0.0134631
Contig65_pilon	6700636	6700685	1_dna:primary_assembly_primary_assembly:bTaeGut1_v1.p:1:1:114557415:1_REF	7515838	7515887	-	1	Contig65_pilon_6700636	862	0.123853	0.140208	0.139208	0.155142	0.113351	0.0102801
Contig65_pilon	6700524	6700552	1_dna:primary_assembly_primary_assembly:bTaeGut1_v1.p:1:1:114557415:1_REF	7515995	7516023	-	1	Contig65_pilon_6700524	863	0.123853	0.140208	0.139208	0.155142	0.113351	0.0102801
Contig65_pilon	6700458	6700497	1_dna:primary_assembly_primary_assembly:bTaeGut1_v1.p:1:1:114557415:1_REF	7516050	7516089	-	1	Contig65_pilon_6700458	864	0.123853	0.140208	0.139208	0.155142	0.113351	0.0102801
Contig65_pilon	6700100	6700130	1_dna:primary_assembly_primary_assembly:bTaeGut1_v1.p:1:1:114557415:1_REF	7516401	7516431	-	1	Contig65_pilon_6700100	865	0.123853	0.140208	0.139208	0.155142	0.113351	0.0102801
Contig65_pilon	6699878	6699914	1_dna:primary_assembly_primary_assembly:bTaeGut1_v1.p:1:1:114557415:1_REF	7516614	7516650	-	1	Contig65_pilon_6699878	866	0.123853	0.140208	0.139208	0.155142	0.113351	0.0102801
Contig65_pilon	6699437	6699463	1_dna:primary_assembly_primary_assembly:bTaeGut1_v1.p:1:1:114557415:1_REF	7517065	7517091	-	1	Contig65_pilon_6699437	867	0.123853	0.140208	0.139208	0.155142	0.113351	0.0102801
Contig65_pilon	6699403	6699432	1_dna:primary_assembly_primary_assembly:bTaeGut1_v1.p:1:1:114557415:1_REF	7517096	7517125	-	1	Contig65_pilon_6699403	868	0.123853	0.140208	0.139208	0.155142	0.113351	0.0102801
Contig65_pilon	6699357	6699397	1_dna:primary_assembly_primary_assembly:bTaeGut1_v1.p:1:1:114557415:1_REF	7517130	7517170	-	1	Contig65_pilon_6699357	869	0.123853	0.140208	0.139208	0.155142	0.113351	0.0102801
Contig65_pilon	6650415	6650447	1_dna:primary_assembly_primary_assembly:bTaeGut1_v1.p:1:1:114557415:1_REF	7565546	7565578	-	1	Contig65_pilon_6650415	870	0.123905	0.138091	0.152153	0.18146	0.120173	0.0206528
Contig65_pilon	6649574	6649618	1_dna:primary_assembly_primary_assembly:bTaeGut1_v1.p:1:1:114557415:1_REF	7566381	7566425	-	1	Contig65_pilon_6649574	871	0.123905	0.138091	0.152153	0.18146	0.120173	0.0206528
Contig65_pilon	6600625	6600664	1_dna:primary_assembly_primary_assembly:bTaeGut1_v1.p:1:1:114557415:1_REF	7612693	7612732	-	1	Contig65_pilon_6600625	872	0.165263	0.182625	0.167101	0.190258	0.0389959	0.00742646
Contig65_pilon	6600584	6600616	1_dna:primary_assembly_primary_assembly:bTaeGut1_v1.p:1:1:114557415:1_REF	7612741	7612773	-	1	Contig65_pilon_6600584	873	0.165263	0.182625	0.167101	0.190258	0.0389959	0.00742646
Contig65_pilon	6600531	6600575	1_dna:primary_assembly_primary_assembly:bTaeGut1_v1.p:1:1:114557415:1_REF	7612782	7612826	-	1	Contig65_pilon_6600531	874	0.165263	0.182625	0.167101	0.190258	0.0389959	0.00742646
Contig65_pilon	6600434	6600458	1_dna:primary_assembly_primary_assembly:bTaeGut1_v1.p:1:1:114557415:1_REF	7612899	7612923	-	1	Contig65_pilon_6600434	875	0.165263	0.182625	0.167101	0.190258	0.0389959	0.00742646
Contig65_pilon	6600401	6600427	1_dna:primary_assembly_primary_assembly:bTaeGut1_v1.p:1:1:114557415:1_REF	7612930	7612956	-	1	Contig65_pilon_6600401	876	0.165263	0.182625	0.167101	0.190258	0.0389959	0.00742646
Contig65_pilon	6600210	6600234	1_dna:primary_assembly_primary_assembly:bTaeGut1_v1.p:1:1:114557415:1_REF	7613123	7613147	-	1	Contig65_pilon_6600210	877	0.165263	0.182625	0.167101	0.190258	0.0389959	0.00742646
Contig65_pilon	6550088	6550120	1_dna:primary_assembly_primary_assembly:bTaeGut1_v1.p:1:1:114557415:1_REF	7664936	7664968	-	1	Contig65_pilon_6550088	878	0.163773	0.168232	0.190691	0.23058	0.0845211	0.0201889
Contig65_pilon	6550055	6550079	1_dna:primary_assembly_primary_assembly:bTaeGut1_v1.p:1:1:114557415:1_REF	7664977	7665001	-	1	Contig65_pilon_6550055	879	0.163773	0.168232	0.190691	0.23058	0.0845211	0.0201889
Contig65_pilon	6549922	6549970	1_dna:primary_assembly_primary_assembly:bTaeGut1_v1.p:1:1:114557415:1_REF	7665086	7665134	-	1	Contig65_pilon_6549922	880	0.163773	0.168232	0.190691	0.23058	0.0845211	0.0201889
Contig65_pilon	6549793	6549853	1_dna:primary_assembly_primary_assembly:bTaeGut1_v1.p:1:1:114557415:1_REF	7665203	7665263	-	1	Contig65_pilon_6549793	881	0.163773	0.168232	0.190691	0.23058	0.0845211	0.0201889
Contig65_pilon	6549480	6549531	1_dna:primary_assembly_primary_assembly:bTaeGut1_v1.p:1:1:114557415:1_REF	7665525	7665576	-	1	Contig65_pilon_6549480	882	0.163773	0.168232	0.190691	0.23058	0.0845211	0.0201889
Contig65_pilon	6549442	6549475	1_dna:primary_assembly_primary_assembly:bTaeGut1_v1.p:1:1:114557415:1_REF	7665581	7665614	-	1	Contig65_pilon_6549442	883	0.163773	0.168232	0.190691	0.23058	0.0845211	0.0201889
Contig65_pilon	6499886	6499911	1_dna:primary_assembly_primary_assembly:bTaeGut1_v1.p:1:1:114557415:1_REF	7711771	7711796	-	1	Contig65_pilon_6499886	884	0.143167	0.107754	0.213322	0.213033	0.0706411	0.0189064
Contig65_pilon	6449818	6449842	1_dna:primary_assembly_primary_assembly:bTaeGut1_v1.p:1:1:114557415:1_REF	7752072	7752096	-	1	Contig65_pilon_6449818	885	0.0963505	0.0848089	0.136468	0.151033	0.129787	0.0436509
Contig65_pilon	6449568	6449637	1_dna:primary_assembly_primary_assembly:bTaeGut1_v1.p:1:1:114557415:1_REF	7752286	7752355	-	1	Contig65_pilon_6449568	886	0.0963505	0.0848089	0.136468	0.151033	0.129787	0.0436509
Contig65_pilon	6449518	6449543	1_dna:primary_assembly_primary_assembly:bTaeGut1_v1.p:1:1:114557415:1_REF	7752380	7752405	-	1	Contig65_pilon_6449518	887	0.0963505	0.0848089	0.136468	0.151033	0.129787	0.0436509
Contig65_pilon	6449467	6449496	1_dna:primary_assembly_primary_assembly:bTaeGut1_v1.p:1:1:114557415:1_REF	7752427	7752456	-	1	Contig65_pilon_6449467	888	0.0963505	0.0848089	0.136468	0.151033	0.129787	0.0436509
Contig65_pilon	6449407	6449461	1_dna:primary_assembly_primary_assembly:bTaeGut1_v1.p:1:1:114557415:1_REF	7752462	7752516	-	1	Contig65_pilon_6449407	889	0.0963505	0.0848089	0.136468	0.151033	0.129787	0.0436509
Contig65_pilon	6449366	6449390	1_dna:primary_assembly_primary_assembly:bTaeGut1_v1.p:1:1:114557415:1_REF	7752533	7752557	-	1	Contig65_pilon_6449366	890	0.0963505	0.0848089	0.136468	0.151033	0.129787	0.0436509
Contig65_pilon	6449316	6449352	1_dna:primary_assembly_primary_assembly:bTaeGut1_v1.p:1:1:114557415:1_REF	7752571	7752607	-	1	Contig65_pilon_6449316	891	0.0963505	0.0848089	0.136468	0.151033	0.129787	0.0436509
Contig65_pilon	6400626	6400650	1_dna:primary_assembly_primary_assembly:bTaeGut1_v1.p:1:1:114557415:1_REF	7801650	7801674	-	1	Contig65_pilon_6400626	892	0.102188	0.0715746	0.121242	0.10233	0.1354	0.0325208
Contig65_pilon	6400583	6400625	1_dna:primary_assembly_primary_assembly:bTaeGut1_v1.p:1:1:114557415:1_REF	7801675	7801717	-	1	Contig65_pilon_6400583	893	0.102188	0.0715746	0.121242	0.10233	0.1354	0.0325208
Contig65_pilon	6400416	6400443	1_dna:primary_assembly_primary_assembly:bTaeGut1_v1.p:1:1:114557415:1_REF	7801865	7801892	-	1	Contig65_pilon_6400416	894	0.102188	0.0715746	0.121242	0.10233	0.1354	0.0325208
Contig65_pilon	6399869	6399912	1_dna:primary_assembly_primary_assembly:bTaeGut1_v1.p:1:1:114557415:1_REF	7802327	7802370	-	1	Contig65_pilon_6399869	895	0.102188	0.0715746	0.121242	0.10233	0.1354	0.0325208
Contig65_pilon	6399740	6399782	1_dna:primary_assembly_primary_assembly:bTaeGut1_v1.p:1:1:114557415:1_REF	7802457	7802499	-	1	Contig65_pilon_6399740	896	0.102188	0.0715746	0.121242	0.10233	0.1354	0.0325208
Contig65_pilon	6399691	6399739	1_dna:primary_assembly_primary_assembly:bTaeGut1_v1.p:1:1:114557415:1_REF	7802500	7802548	-	1	Contig65_pilon_6399691	897	0.102188	0.0715746	0.121242	0.10233	0.1354	0.0325208
Contig65_pilon	6399638	6399685	1_dna:primary_assembly_primary_assembly:bTaeGut1_v1.p:1:1:114557415:1_REF	7802554	7802601	-	1	Contig65_pilon_6399638	898	0.102188	0.0715746	0.121242	0.10233	0.1354	0.0325208
Contig65_pilon	6399598	6399630	1_dna:primary_assembly_primary_assembly:bTaeGut1_v1.p:1:1:114557415:1_REF	7802609	7802641	-	1	Contig65_pilon_6399598	899	0.102188	0.0715746	0.121242	0.10233	0.1354	0.0325208
Contig65_pilon	6399531	6399577	1_dna:primary_assembly_primary_assembly:bTaeGut1_v1.p:1:1:114557415:1_REF	7802662	7802708	-	1	Contig65_pilon_6399531	900	0.102188	0.0715746	0.121242	0.10233	0.1354	0.0325208
Contig65_pilon	6399501	6399527	1_dna:primary_assembly_primary_assembly:bTaeGut1_v1.p:1:1:114557415:1_REF	7802712	7802738	-	1	Contig65_pilon_6399501	901	0.102188	0.0715746	0.121242	0.10233	0.1354	0.0325208
Contig65_pilon	6399327	6399369	1_dna:primary_assembly_primary_assembly:bTaeGut1_v1.p:1:1:114557415:1_REF	7802870	7802912	-	1	Contig65_pilon_6399327	902	0.102188	0.0715746	0.121242	0.10233	0.1354	0.0325208
Contig65_pilon	6350523	6350551	1_dna:primary_assembly_primary_assembly:bTaeGut1_v1.p:1:1:114557415:1_REF	7851385	7851413	-	1	Contig65_pilon_6350523	903	0.1059	0.079127	0.206943	0.223719	0.16377	0.0467478
Contig65_pilon	6349590	6349614	1_dna:primary_assembly_primary_assembly:bTaeGut1_v1.p:1:1:114557415:1_REF	7852321	7852345	-	1	Contig65_pilon_6349590	904	0.1059	0.079127	0.206943	0.223719	0.16377	0.0467478
Contig65_pilon	6300424	6300470	1_dna:primary_assembly_primary_assembly:bTaeGut1_v1.p:1:1:114557415:1_REF	7901628	7901674	-	1	Contig65_pilon_6300424	905	0.220807	0.23182	0.22375	0.249037	0.0933665	0.0357551
Contig65_pilon	6300379	6300410	1_dna:primary_assembly_primary_assembly:bTaeGut1_v1.p:1:1:114557415:1_REF	7901688	7901719	-	1	Contig65_pilon_6300379	906	0.220807	0.23182	0.22375	0.249037	0.0933665	0.0357551
Contig65_pilon	6300342	6300376	1_dna:primary_assembly_primary_assembly:bTaeGut1_v1.p:1:1:114557415:1_REF	7901722	7901756	-	1	Contig65_pilon_6300342	907	0.220807	0.23182	0.22375	0.249037	0.0933665	0.0357551
Contig65_pilon	6300297	6300341	1_dna:primary_assembly_primary_assembly:bTaeGut1_v1.p:1:1:114557415:1_REF	7901757	7901801	-	1	Contig65_pilon_6300297	908	0.220807	0.23182	0.22375	0.249037	0.0933665	0.0357551
Contig65_pilon	6300254	6300288	1_dna:primary_assembly_primary_assembly:bTaeGut1_v1.p:1:1:114557415:1_REF	7901810	7901844	-	1	Contig65_pilon_6300254	909	0.220807	0.23182	0.22375	0.249037	0.0933665	0.0357551
Contig65_pilon	6300215	6300250	1_dna:primary_assembly_primary_assembly:bTaeGut1_v1.p:1:1:114557415:1_REF	7901848	7901883	-	1	Contig65_pilon_6300215	910	0.220807	0.23182	0.22375	0.249037	0.0933665	0.0357551
Contig65_pilon	6300167	6300194	1_dna:primary_assembly_primary_assembly:bTaeGut1_v1.p:1:1:114557415:1_REF	7901904	7901931	-	1	Contig65_pilon_6300167	911	0.220807	0.23182	0.22375	0.249037	0.0933665	0.0357551
Contig65_pilon	6299996	6300020	1_dna:primary_assembly_primary_assembly:bTaeGut1_v1.p:1:1:114557415:1_REF	7902082	7902106	-	1	Contig65_pilon_6299996	912	0.220807	0.23182	0.22375	0.249037	0.0933665	0.0357551
Contig65_pilon	6299768	6299792	1_dna:primary_assembly_primary_assembly:bTaeGut1_v1.p:1:1:114557415:1_REF	7902294	7902318	-	1	Contig65_pilon_6299768	913	0.220807	0.23182	0.22375	0.249037	0.0933665	0.0357551
Contig65_pilon	6299701	6299730	1_dna:primary_assembly_primary_assembly:bTaeGut1_v1.p:1:1:114557415:1_REF	7902355	7902384	-	1	Contig65_pilon_6299701	914	0.220807	0.23182	0.22375	0.249037	0.0933665	0.0357551
Contig65_pilon	6299624	6299676	1_dna:primary_assembly_primary_assembly:bTaeGut1_v1.p:1:1:114557415:1_REF	7902409	7902461	-	1	Contig65_pilon_6299624	915	0.220807	0.23182	0.22375	0.249037	0.0933665	0.0357551
Contig65_pilon	6299576	6299601	1_dna:primary_assembly_primary_assembly:bTaeGut1_v1.p:1:1:114557415:1_REF	7902484	7902509	-	1	Contig65_pilon_6299576	916	0.220807	0.23182	0.22375	0.249037	0.0933665	0.0357551
Contig65_pilon	6250560	6250597	1_dna:primary_assembly_primary_assembly:bTaeGut1_v1.p:1:1:114557415:1_REF	7951330	7951367	-	1	Contig65_pilon_6250560	917	0.134678	0.125117	0.159813	0.168328	0.113713	0.010268
Contig65_pilon	6250486	6250525	1_dna:primary_assembly_primary_assembly:bTaeGut1_v1.p:1:1:114557415:1_REF	7951402	7951441	-	1	Contig65_pilon_6250486	918	0.134678	0.125117	0.159813	0.168328	0.113713	0.010268
Contig65_pilon	6250263	6250453	1_dna:primary_assembly_primary_assembly:bTaeGut1_v1.p:1:1:114557415:1_REF	7951474	7951664	-	1	Contig65_pilon_6250263	919	0.134678	0.125117	0.159813	0.168328	0.113713	0.010268
Contig65_pilon	6250214	6250260	1_dna:primary_assembly_primary_assembly:bTaeGut1_v1.p:1:1:114557415:1_REF	7951667	7951713	-	1	Contig65_pilon_6250214	920	0.134678	0.125117	0.159813	0.168328	0.113713	0.010268
Contig65_pilon	6250144	6250192	1_dna:primary_assembly_primary_assembly:bTaeGut1_v1.p:1:1:114557415:1_REF	7951735	7951783	-	1	Contig65_pilon_6250144	921	0.134678	0.125117	0.159813	0.168328	0.113713	0.010268
Contig65_pilon	6250060	6250117	1_dna:primary_assembly_primary_assembly:bTaeGut1_v1.p:1:1:114557415:1_REF	7951810	7951867	-	1	Contig65_pilon_6250060	922	0.134678	0.125117	0.159813	0.168328	0.113713	0.010268
Contig65_pilon	6249735	6249762	1_dna:primary_assembly_primary_assembly:bTaeGut1_v1.p:1:1:114557415:1_REF	7952164	7952191	-	1	Contig65_pilon_6249735	923	0.134678	0.125117	0.159813	0.168328	0.113713	0.010268
Contig65_pilon	6249385	6249415	1_dna:primary_assembly_primary_assembly:bTaeGut1_v1.p:1:1:114557415:1_REF	7952504	7952534	-	1	Contig65_pilon_6249385	924	0.134678	0.125117	0.159813	0.168328	0.113713	0.010268
Contig65_pilon	6249350	6249383	1_dna:primary_assembly_primary_assembly:bTaeGut1_v1.p:1:1:114557415:1_REF	7952536	7952569	-	1	Contig65_pilon_6249350	925	0.134678	0.125117	0.159813	0.168328	0.113713	0.010268
Contig65_pilon	6200563	6200587	1_dna:primary_assembly_primary_assembly:bTaeGut1_v1.p:1:1:114557415:1_REF	8001605	8001629	-	1	Contig65_pilon_6200563	926	0.106936	0.0629798	0.170643	0.122007	0.123492	0.0726598
Contig65_pilon	6199873	6199906	1_dna:primary_assembly_primary_assembly:bTaeGut1_v1.p:1:1:114557415:1_REF	8002291	8002324	-	1	Contig65_pilon_6199873	927	0.106936	0.0629798	0.170643	0.122007	0.123492	0.0726598
Contig65_pilon	6199656	6199688	1_dna:primary_assembly_primary_assembly:bTaeGut1_v1.p:1:1:114557415:1_REF	8002528	8002560	-	1	Contig65_pilon_6199656	928	0.106936	0.0629798	0.170643	0.122007	0.123492	0.0726598
Contig65_pilon	6100625	6100664	1_dna:primary_assembly_primary_assembly:bTaeGut1_v1.p:1:1:114557415:1_REF	8099647	8099686	-	1	Contig65_pilon_6100625	929	0.166936	0.175468	0.155102	0.200594	0.0787587	0.0409849
Contig65_pilon	6100198	6100239	1_dna:primary_assembly_primary_assembly:bTaeGut1_v1.p:1:1:114557415:1_REF	8100079	8100120	-	1	Contig65_pilon_6100198	930	0.166936	0.175468	0.155102	0.200594	0.0787587	0.0409849
Contig65_pilon	6100169	6100193	1_dna:primary_assembly_primary_assembly:bTaeGut1_v1.p:1:1:114557415:1_REF	8100125	8100149	-	1	Contig65_pilon_6100169	931	0.166936	0.175468	0.155102	0.200594	0.0787587	0.0409849
Contig65_pilon	6099857	6099881	1_dna:primary_assembly_primary_assembly:bTaeGut1_v1.p:1:1:114557415:1_REF	8100437	8100461	-	1	Contig65_pilon_6099857	932	0.166936	0.175468	0.155102	0.200594	0.0787587	0.0409849
Contig65_pilon	6099599	6099625	1_dna:primary_assembly_primary_assembly:bTaeGut1_v1.p:1:1:114557415:1_REF	8100699	8100725	-	1	Contig65_pilon_6099599	933	0.166936	0.175468	0.155102	0.200594	0.0787587	0.0409849
Contig65_pilon	6050612	6050679	1_dna:primary_assembly_primary_assembly:bTaeGut1_v1.p:1:1:114557415:1_REF	8147702	8147769	-	1	Contig65_pilon_6050612	934	0.0947469	0.0776132	0.13855	0.135219	0.0526263	0.0350319
Contig65_pilon	6050500	6050527	1_dna:primary_assembly_primary_assembly:bTaeGut1_v1.p:1:1:114557415:1_REF	8147854	8147881	-	1	Contig65_pilon_6050500	935	0.0947469	0.0776132	0.13855	0.135219	0.0526263	0.0350319
Contig65_pilon	6050452	6050476	1_dna:primary_assembly_primary_assembly:bTaeGut1_v1.p:1:1:114557415:1_REF	8147905	8147929	-	1	Contig65_pilon_6050452	936	0.0947469	0.0776132	0.13855	0.135219	0.0526263	0.0350319
Contig65_pilon	6050307	6050331	1_dna:primary_assembly_primary_assembly:bTaeGut1_v1.p:1:1:114557415:1_REF	8148050	8148074	-	1	Contig65_pilon_6050307	937	0.0947469	0.0776132	0.13855	0.135219	0.0526263	0.0350319
Contig65_pilon	6050210	6050246	1_dna:primary_assembly_primary_assembly:bTaeGut1_v1.p:1:1:114557415:1_REF	8148134	8148170	-	1	Contig65_pilon_6050210	938	0.0947469	0.0776132	0.13855	0.135219	0.0526263	0.0350319
Contig65_pilon	6050172	6050196	1_dna:primary_assembly_primary_assembly:bTaeGut1_v1.p:1:1:114557415:1_REF	8148184	8148208	-	1	Contig65_pilon_6050172	939	0.0947469	0.0776132	0.13855	0.135219	0.0526263	0.0350319
Contig65_pilon	6050098	6050123	1_dna:primary_assembly_primary_assembly:bTaeGut1_v1.p:1:1:114557415:1_REF	8148255	8148280	-	1	Contig65_pilon_6050098	940	0.0947469	0.0776132	0.13855	0.135219	0.0526263	0.0350319
Contig65_pilon	6049850	6049899	1_dna:primary_assembly_primary_assembly:bTaeGut1_v1.p:1:1:114557415:1_REF	8148483	8148532	-	1	Contig65_pilon_6049850	941	0.0947469	0.0776132	0.13855	0.135219	0.0526263	0.0350319
Contig65_pilon	6049754	6049822	1_dna:primary_assembly_primary_assembly:bTaeGut1_v1.p:1:1:114557415:1_REF	8148560	8148628	-	1	Contig65_pilon_6049754	942	0.0947469	0.0776132	0.13855	0.135219	0.0526263	0.0350319
Contig65_pilon	6049639	6049675	1_dna:primary_assembly_primary_assembly:bTaeGut1_v1.p:1:1:114557415:1_REF	8148715	8148751	-	1	Contig65_pilon_6049639	943	0.0947469	0.0776132	0.13855	0.135219	0.0526263	0.0350319
Contig65_pilon	6049525	6049549	1_dna:primary_assembly_primary_assembly:bTaeGut1_v1.p:1:1:114557415:1_REF	8148842	8148866	-	1	Contig65_pilon_6049525	944	0.0947469	0.0776132	0.13855	0.135219	0.0526263	0.0350319
Contig65_pilon	6000310	6000334	1_dna:primary_assembly_primary_assembly:bTaeGut1_v1.p:1:1:114557415:1_REF	8198574	8198598	-	1	Contig65_pilon_6000310	945	0.105648	0.105068	0.113024	0.13853	0.0529222	0.0369259
Contig65_pilon	6000020	6000047	1_dna:primary_assembly_primary_assembly:bTaeGut1_v1.p:1:1:114557415:1_REF	8198834	8198861	-	1	Contig65_pilon_6000020	946	0.105648	0.105068	0.113024	0.13853	0.0529222	0.0369259
Contig65_pilon	5999635	5999669	1_dna:primary_assembly_primary_assembly:bTaeGut1_v1.p:1:1:114557415:1_REF	8199212	8199246	-	1	Contig65_pilon_5999635	947	0.105648	0.105068	0.113024	0.13853	0.0529222	0.0369259
Contig65_pilon	5950550	5950576	1_dna:primary_assembly_primary_assembly:bTaeGut1_v1.p:1:1:114557415:1_REF	8248249	8248275	-	1	Contig65_pilon_5950550	948	0.117103	0.111676	0.215517	0.234352	0.190085	0.0334103
Contig65_pilon	5950259	5950286	1_dna:primary_assembly_primary_assembly:bTaeGut1_v1.p:1:1:114557415:1_REF	8248530	8248557	-	1	Contig65_pilon_5950259	949	0.117103	0.111676	0.215517	0.234352	0.190085	0.0334103
Contig65_pilon	5950166	5950194	1_dna:primary_assembly_primary_assembly:bTaeGut1_v1.p:1:1:114557415:1_REF	8248622	8248650	-	1	Contig65_pilon_5950166	950	0.117103	0.111676	0.215517	0.234352	0.190085	0.0334103
Contig65_pilon	5950107	5950132	1_dna:primary_assembly_primary_assembly:bTaeGut1_v1.p:1:1:114557415:1_REF	8248684	8248709	-	1	Contig65_pilon_5950107	951	0.117103	0.111676	0.215517	0.234352	0.190085	0.0334103
Contig65_pilon	5950059	5950083	1_dna:primary_assembly_primary_assembly:bTaeGut1_v1.p:1:1:114557415:1_REF	8248733	8248757	-	1	Contig65_pilon_5950059	952	0.117103	0.111676	0.215517	0.234352	0.190085	0.0334103
Contig65_pilon	5950000	5950038	1_dna:primary_assembly_primary_assembly:bTaeGut1_v1.p:1:1:114557415:1_REF	8248778	8248816	-	1	Contig65_pilon_5950000	953	0.117103	0.111676	0.215517	0.234352	0.190085	0.0334103
Contig65_pilon	5949856	5949880	1_dna:primary_assembly_primary_assembly:bTaeGut1_v1.p:1:1:114557415:1_REF	8248939	8248963	-	1	Contig65_pilon_5949856	954	0.117103	0.111676	0.215517	0.234352	0.190085	0.0334103
Contig65_pilon	5949685	5949734	1_dna:primary_assembly_primary_assembly:bTaeGut1_v1.p:1:1:114557415:1_REF	8249084	8249133	-	1	Contig65_pilon_5949685	955	0.117103	0.111676	0.215517	0.234352	0.190085	0.0334103
Contig65_pilon	5949561	5949617	1_dna:primary_assembly_primary_assembly:bTaeGut1_v1.p:1:1:114557415:1_REF	8249201	8249257	-	1	Contig65_pilon_5949561	956	0.117103	0.111676	0.215517	0.234352	0.190085	0.0334103
Contig65_pilon	5900331	5900361	1_dna:primary_assembly_primary_assembly:bTaeGut1_v1.p:1:1:114557415:1_REF	8297349	8297379	-	1	Contig65_pilon_5900331	957	0.120789	0.151544	0.137921	0.162204	0.0469557	0.0354549
Contig65_pilon	5900236	5900265	1_dna:primary_assembly_primary_assembly:bTaeGut1_v1.p:1:1:114557415:1_REF	8297445	8297474	-	1	Contig65_pilon_5900236	958	0.120789	0.151544	0.137921	0.162204	0.0469557	0.0354549
Contig65_pilon	5899980	5900017	1_dna:primary_assembly_primary_assembly:bTaeGut1_v1.p:1:1:114557415:1_REF	8297691	8297728	-	1	Contig65_pilon_5899980	959	0.120789	0.151544	0.137921	0.162204	0.0469557	0.0354549
Contig65_pilon	5899349	5899377	1_dna:primary_assembly_primary_assembly:bTaeGut1_v1.p:1:1:114557415:1_REF	8298298	8298326	-	1	Contig65_pilon_5899349	960	0.120789	0.151544	0.137921	0.162204	0.0469557	0.0354549
Contig65_pilon	5850614	5850684	1_dna:primary_assembly_primary_assembly:bTaeGut1_v1.p:1:1:114557415:1_REF	8347858	8347928	-	1	Contig65_pilon_5850614	961	0.212361	0.208561	0.186105	0.184989	0.012795	0.0264863
Contig65_pilon	5850408	5850447	1_dna:primary_assembly_primary_assembly:bTaeGut1_v1.p:1:1:114557415:1_REF	8348095	8348134	-	1	Contig65_pilon_5850408	962	0.212361	0.208561	0.186105	0.184989	0.012795	0.0264863
Contig65_pilon	5850279	5850308	1_dna:primary_assembly_primary_assembly:bTaeGut1_v1.p:1:1:114557415:1_REF	8348231	8348260	-	1	Contig65_pilon_5850279	963	0.212361	0.208561	0.186105	0.184989	0.012795	0.0264863
Contig65_pilon	5849942	5849972	1_dna:primary_assembly_primary_assembly:bTaeGut1_v1.p:1:1:114557415:1_REF	8348570	8348600	-	1	Contig65_pilon_5849942	964	0.212361	0.208561	0.186105	0.184989	0.012795	0.0264863
Contig65_pilon	5849693	5849726	1_dna:primary_assembly_primary_assembly:bTaeGut1_v1.p:1:1:114557415:1_REF	8348810	8348843	-	1	Contig65_pilon_5849693	965	0.212361	0.208561	0.186105	0.184989	0.012795	0.0264863
Contig65_pilon	5849443	5849469	1_dna:primary_assembly_primary_assembly:bTaeGut1_v1.p:1:1:114557415:1_REF	8349076	8349102	-	1	Contig65_pilon_5849443	966	0.212361	0.208561	0.186105	0.184989	0.012795	0.0264863
Contig65_pilon	5800612	5800639	1_dna:primary_assembly_primary_assembly:bTaeGut1_v1.p:1:1:114557415:1_REF	8396549	8396576	-	1	Contig65_pilon_5800612	967	0.16798	0.183437	0.164007	0.18494	0.0144505	0.0371929
Contig65_pilon	5799999	5800024	1_dna:primary_assembly_primary_assembly:bTaeGut1_v1.p:1:1:114557415:1_REF	8397171	8397196	-	1	Contig65_pilon_5799999	968	0.16798	0.183437	0.164007	0.18494	0.0144505	0.0371929
Contig65_pilon	5799688	5799712	1_dna:primary_assembly_primary_assembly:bTaeGut1_v1.p:1:1:114557415:1_REF	8397489	8397513	-	1	Contig65_pilon_5799688	969	0.16798	0.183437	0.164007	0.18494	0.0144505	0.0371929
Contig65_pilon	5799549	5799578	1_dna:primary_assembly_primary_assembly:bTaeGut1_v1.p:1:1:114557415:1_REF	8397621	8397650	-	1	Contig65_pilon_5799549	970	0.16798	0.183437	0.164007	0.18494	0.0144505	0.0371929
Contig65_pilon	5799476	5799517	1_dna:primary_assembly_primary_assembly:bTaeGut1_v1.p:1:1:114557415:1_REF	8397682	8397723	-	1	Contig65_pilon_5799476	971	0.16798	0.183437	0.164007	0.18494	0.0144505	0.0371929
Contig65_pilon	5799394	5799425	1_dna:primary_assembly_primary_assembly:bTaeGut1_v1.p:1:1:114557415:1_REF	8397771	8397802	-	1	Contig65_pilon_5799394	972	0.16798	0.183437	0.164007	0.18494	0.0144505	0.0371929
Contig65_pilon	5750339	5750382	1_dna:primary_assembly_primary_assembly:bTaeGut1_v1.p:1:1:114557415:1_REF	8448135	8448178	-	1	Contig65_pilon_5750339	973	0.117375	0.14524	0.139926	0.174233	0.0305667	0.0622154
Contig65_pilon	5750300	5750325	1_dna:primary_assembly_primary_assembly:bTaeGut1_v1.p:1:1:114557415:1_REF	8448192	8448217	-	1	Contig65_pilon_5750300	974	0.117375	0.14524	0.139926	0.174233	0.0305667	0.0622154
Contig65_pilon	5750044	5750105	1_dna:primary_assembly_primary_assembly:bTaeGut1_v1.p:1:1:114557415:1_REF	8448407	8448468	-	1	Contig65_pilon_5750044	975	0.117375	0.14524	0.139926	0.174233	0.0305667	0.0622154
Contig65_pilon	5750012	5750043	1_dna:primary_assembly_primary_assembly:bTaeGut1_v1.p:1:1:114557415:1_REF	8448469	8448500	-	1	Contig65_pilon_5750012	976	0.117375	0.14524	0.139926	0.174233	0.0305667	0.0622154
Contig65_pilon	5749956	5750005	1_dna:primary_assembly_primary_assembly:bTaeGut1_v1.p:1:1:114557415:1_REF	8448507	8448556	-	1	Contig65_pilon_5749956	977	0.117375	0.14524	0.139926	0.174233	0.0305667	0.0622154
Contig65_pilon	5749888	5749930	1_dna:primary_assembly_primary_assembly:bTaeGut1_v1.p:1:1:114557415:1_REF	8448574	8448616	-	1	Contig65_pilon_5749888	978	0.117375	0.14524	0.139926	0.174233	0.0305667	0.0622154
Contig65_pilon	5749805	5749887	1_dna:primary_assembly_primary_assembly:bTaeGut1_v1.p:1:1:114557415:1_REF	8448617	8448699	-	1	Contig65_pilon_5749805	979	0.117375	0.14524	0.139926	0.174233	0.0305667	0.0622154
Contig65_pilon	5749747	5749771	1_dna:primary_assembly_primary_assembly:bTaeGut1_v1.p:1:1:114557415:1_REF	8448733	8448757	-	1	Contig65_pilon_5749747	980	0.117375	0.14524	0.139926	0.174233	0.0305667	0.0622154
Contig65_pilon	5749715	5749739	1_dna:primary_assembly_primary_assembly:bTaeGut1_v1.p:1:1:114557415:1_REF	8448765	8448789	-	1	Contig65_pilon_5749715	981	0.117375	0.14524	0.139926	0.174233	0.0305667	0.0622154
Contig65_pilon	5749583	5749610	1_dna:primary_assembly_primary_assembly:bTaeGut1_v1.p:1:1:114557415:1_REF	8448894	8448921	-	1	Contig65_pilon_5749583	982	0.117375	0.14524	0.139926	0.174233	0.0305667	0.0622154
Contig65_pilon	5749395	5749419	1_dna:primary_assembly_primary_assembly:bTaeGut1_v1.p:1:1:114557415:1_REF	8449070	8449094	-	1	Contig65_pilon_5749395	983	0.117375	0.14524	0.139926	0.174233	0.0305667	0.0622154
Contig65_pilon	5700443	5700487	1_dna:primary_assembly_primary_assembly:bTaeGut1_v1.p:1:1:114557415:1_REF	8497208	8497252	-	1	Contig65_pilon_5700443	984	0.124585	0.0987259	0.112887	0.079015	0.111462	0.0391377
Contig65_pilon	5700278	5700304	1_dna:primary_assembly_primary_assembly:bTaeGut1_v1.p:1:1:114557415:1_REF	8497393	8497419	-	1	Contig65_pilon_5700278	985	0.124585	0.0987259	0.112887	0.079015	0.111462	0.0391377
Contig65_pilon	5700094	5700118	1_dna:primary_assembly_primary_assembly:bTaeGut1_v1.p:1:1:114557415:1_REF	8497579	8497603	-	1	Contig65_pilon_5700094	986	0.124585	0.0987259	0.112887	0.079015	0.111462	0.0391377
Contig65_pilon	5700062	5700093	1_dna:primary_assembly_primary_assembly:bTaeGut1_v1.p:1:1:114557415:1_REF	8497604	8497635	-	1	Contig65_pilon_5700062	987	0.124585	0.0987259	0.112887	0.079015	0.111462	0.0391377
Contig65_pilon	5699965	5700002	1_dna:primary_assembly_primary_assembly:bTaeGut1_v1.p:1:1:114557415:1_REF	8497695	8497732	-	1	Contig65_pilon_5699965	988	0.124585	0.0987259	0.112887	0.079015	0.111462	0.0391377
Contig65_pilon	5699857	5699881	1_dna:primary_assembly_primary_assembly:bTaeGut1_v1.p:1:1:114557415:1_REF	8497816	8497840	-	1	Contig65_pilon_5699857	989	0.124585	0.0987259	0.112887	0.079015	0.111462	0.0391377
Contig65_pilon	5699784	5699808	1_dna:primary_assembly_primary_assembly:bTaeGut1_v1.p:1:1:114557415:1_REF	8497889	8497913	-	1	Contig65_pilon_5699784	990	0.124585	0.0987259	0.112887	0.079015	0.111462	0.0391377
Contig65_pilon	5699682	5699706	1_dna:primary_assembly_primary_assembly:bTaeGut1_v1.p:1:1:114557415:1_REF	8498003	8498027	-	1	Contig65_pilon_5699682	991	0.124585	0.0987259	0.112887	0.079015	0.111462	0.0391377
Contig65_pilon	5699625	5699649	1_dna:primary_assembly_primary_assembly:bTaeGut1_v1.p:1:1:114557415:1_REF	8498060	8498084	-	1	Contig65_pilon_5699625	992	0.124585	0.0987259	0.112887	0.079015	0.111462	0.0391377
Contig65_pilon	5699539	5699574	1_dna:primary_assembly_primary_assembly:bTaeGut1_v1.p:1:1:114557415:1_REF	8498135	8498170	-	1	Contig65_pilon_5699539	993	0.124585	0.0987259	0.112887	0.079015	0.111462	0.0391377
Contig65_pilon	5699333	5699357	1_dna:primary_assembly_primary_assembly:bTaeGut1_v1.p:1:1:114557415:1_REF	8498363	8498387	-	1	Contig65_pilon_5699333	994	0.124585	0.0987259	0.112887	0.079015	0.111462	0.0391377
Contig65_pilon	5650528	5650554	1_dna:primary_assembly_primary_assembly:bTaeGut1_v1.p:1:1:114557415:1_REF	8546517	8546543	-	1	Contig65_pilon_5650528	995	0.170794	0.144593	0.143492	0.172264	0.246876	0.0574843
Contig65_pilon	5650352	5650377	1_dna:primary_assembly_primary_assembly:bTaeGut1_v1.p:1:1:114557415:1_REF	8546695	8546720	-	1	Contig65_pilon_5650352	996	0.170794	0.144593	0.143492	0.172264	0.246876	0.0574843
Contig65_pilon	5650315	5650345	1_dna:primary_assembly_primary_assembly:bTaeGut1_v1.p:1:1:114557415:1_REF	8546727	8546757	-	1	Contig65_pilon_5650315	997	0.170794	0.144593	0.143492	0.172264	0.246876	0.0574843
Contig65_pilon	5650229	5650259	1_dna:primary_assembly_primary_assembly:bTaeGut1_v1.p:1:1:114557415:1_REF	8546813	8546843	-	1	Contig65_pilon_5650229	998	0.170794	0.144593	0.143492	0.172264	0.246876	0.0574843
Contig65_pilon	5650177	5650220	1_dna:primary_assembly_primary_assembly:bTaeGut1_v1.p:1:1:114557415:1_REF	8546852	8546895	-	1	Contig65_pilon_5650177	999	0.170794	0.144593	0.143492	0.172264	0.246876	0.0574843
Contig65_pilon	5650123	5650148	1_dna:primary_assembly_primary_assembly:bTaeGut1_v1.p:1:1:114557415:1_REF	8546924	8546949	-	1	Contig65_pilon_5650123	1000	0.170794	0.144593	0.143492	0.172264	0.246876	0.0574843
Contig65_pilon	5650043	5650067	1_dna:primary_assembly_primary_assembly:bTaeGut1_v1.p:1:1:114557415:1_REF	8547005	8547029	-	1	Contig65_pilon_5650043	1001	0.170794	0.144593	0.143492	0.172264	0.246876	0.0574843
Contig65_pilon	5649971	5650027	1_dna:primary_assembly_primary_assembly:bTaeGut1_v1.p:1:1:114557415:1_REF	8547045	8547101	-	1	Contig65_pilon_5649971	1002	0.170794	0.144593	0.143492	0.172264	0.246876	0.0574843
Contig65_pilon	5649935	5649962	1_dna:primary_assembly_primary_assembly:bTaeGut1_v1.p:1:1:114557415:1_REF	8547110	8547137	-	1	Contig65_pilon_5649935	1003	0.170794	0.144593	0.143492	0.172264	0.246876	0.0574843
Contig65_pilon	5649906	5649931	1_dna:primary_assembly_primary_assembly:bTaeGut1_v1.p:1:1:114557415:1_REF	8547141	8547166	-	1	Contig65_pilon_5649906	1004	0.170794	0.144593	0.143492	0.172264	0.246876	0.0574843
Contig65_pilon	5649847	5649887	1_dna:primary_assembly_primary_assembly:bTaeGut1_v1.p:1:1:114557415:1_REF	8547185	8547225	-	1	Contig65_pilon_5649847	1005	0.170794	0.144593	0.143492	0.172264	0.246876	0.0574843
Contig65_pilon	5649670	5649696	1_dna:primary_assembly_primary_assembly:bTaeGut1_v1.p:1:1:114557415:1_REF	8547373	8547399	-	1	Contig65_pilon_5649670	1006	0.170794	0.144593	0.143492	0.172264	0.246876	0.0574843
Contig65_pilon	5649467	5649492	1_dna:primary_assembly_primary_assembly:bTaeGut1_v1.p:1:1:114557415:1_REF	8547576	8547601	-	1	Contig65_pilon_5649467	1007	0.170794	0.144593	0.143492	0.172264	0.246876	0.0574843
Contig65_pilon	5649432	5649465	1_dna:primary_assembly_primary_assembly:bTaeGut1_v1.p:1:1:114557415:1_REF	8547603	8547636	-	1	Contig65_pilon_5649432	1008	0.170794	0.144593	0.143492	0.172264	0.246876	0.0574843
Contig65_pilon	5649383	5649430	1_dna:primary_assembly_primary_assembly:bTaeGut1_v1.p:1:1:114557415:1_REF	8547637	8547684	-	1	Contig65_pilon_5649383	1009	0.170794	0.144593	0.143492	0.172264	0.246876	0.0574843
Contig65_pilon	5599931	5599973	1_dna:primary_assembly_primary_assembly:bTaeGut1_v1.p:1:1:114557415:1_REF	8596990	8597032	-	1	Contig65_pilon_5599931	1010	0.0955134	0.0838617	0.153894	0.172293	0.152995	0.0432243
Contig65_pilon	5599591	5599615	1_dna:primary_assembly_primary_assembly:bTaeGut1_v1.p:1:1:114557415:1_REF	8597059	8597083	-	1	Contig65_pilon_5599591	1011	0.0955134	0.0838617	0.153894	0.172293	0.152995	0.0432243
Contig65_pilon	5599445	5599484	1_dna:primary_assembly_primary_assembly:bTaeGut1_v1.p:1:1:114557415:1_REF	8597190	8597229	-	1	Contig65_pilon_5599445	1012	0.0955134	0.0838617	0.153894	0.172293	0.152995	0.0432243
Contig65_pilon	5550456	5550488	1_dna:primary_assembly_primary_assembly:bTaeGut1_v1.p:1:1:114557415:1_REF	8646444	8646476	-	1	Contig65_pilon_5550456	1013	0.0977361	0.0851971	0.186498	0.182207	0.213179	0.038845
Contig65_pilon	5550408	5550451	1_dna:primary_assembly_primary_assembly:bTaeGut1_v1.p:1:1:114557415:1_REF	8646481	8646524	-	1	Contig65_pilon_5550408	1014	0.0977361	0.0851971	0.186498	0.182207	0.213179	0.038845
Contig65_pilon	5550242	5550266	1_dna:primary_assembly_primary_assembly:bTaeGut1_v1.p:1:1:114557415:1_REF	8646666	8646690	-	1	Contig65_pilon_5550242	1015	0.0977361	0.0851971	0.186498	0.182207	0.213179	0.038845
Contig65_pilon	5550178	5550215	1_dna:primary_assembly_primary_assembly:bTaeGut1_v1.p:1:1:114557415:1_REF	8646717	8646754	-	1	Contig65_pilon_5550178	1016	0.0977361	0.0851971	0.186498	0.182207	0.213179	0.038845
Contig65_pilon	5550025	5550049	1_dna:primary_assembly_primary_assembly:bTaeGut1_v1.p:1:1:114557415:1_REF	8646883	8646907	-	1	Contig65_pilon_5550025	1017	0.0977361	0.0851971	0.186498	0.182207	0.213179	0.038845
Contig65_pilon	5549956	5549982	1_dna:primary_assembly_primary_assembly:bTaeGut1_v1.p:1:1:114557415:1_REF	8646950	8646976	-	1	Contig65_pilon_5549956	1018	0.0977361	0.0851971	0.186498	0.182207	0.213179	0.038845
Contig65_pilon	5549787	5549816	1_dna:primary_assembly_primary_assembly:bTaeGut1_v1.p:1:1:114557415:1_REF	8647116	8647145	-	1	Contig65_pilon_5549787	1019	0.0977361	0.0851971	0.186498	0.182207	0.213179	0.038845
Contig65_pilon	5500547	5500665	1_dna:primary_assembly_primary_assembly:bTaeGut1_v1.p:1:1:114557415:1_REF	8697052	8697170	-	1	Contig65_pilon_5500547	1020	0.129226	0.103295	0.228969	0.236024	0.153074	0.0334732
Contig65_pilon	5500509	5500533	1_dna:primary_assembly_primary_assembly:bTaeGut1_v1.p:1:1:114557415:1_REF	8697184	8697208	-	1	Contig65_pilon_5500509	1021	0.129226	0.103295	0.228969	0.236024	0.153074	0.0334732
Contig65_pilon	5500441	5500467	1_dna:primary_assembly_primary_assembly:bTaeGut1_v1.p:1:1:114557415:1_REF	8697250	8697276	-	1	Contig65_pilon_5500441	1022	0.129226	0.103295	0.228969	0.236024	0.153074	0.0334732
Contig65_pilon	5500211	5500250	1_dna:primary_assembly_primary_assembly:bTaeGut1_v1.p:1:1:114557415:1_REF	8697467	8697506	-	1	Contig65_pilon_5500211	1023	0.129226	0.103295	0.228969	0.236024	0.153074	0.0334732
Contig65_pilon	5500009	5500040	1_dna:primary_assembly_primary_assembly:bTaeGut1_v1.p:1:1:114557415:1_REF	8697677	8697708	-	1	Contig65_pilon_5500009	1024	0.129226	0.103295	0.228969	0.236024	0.153074	0.0334732
Contig65_pilon	5499945	5499971	1_dna:primary_assembly_primary_assembly:bTaeGut1_v1.p:1:1:114557415:1_REF	8697746	8697772	-	1	Contig65_pilon_5499945	1025	0.129226	0.103295	0.228969	0.236024	0.153074	0.0334732
Contig65_pilon	5499433	5499458	1_dna:primary_assembly_primary_assembly:bTaeGut1_v1.p:1:1:114557415:1_REF	8698208	8698233	-	1	Contig65_pilon_5499433	1026	0.129226	0.103295	0.228969	0.236024	0.153074	0.0334732
Contig65_pilon	5450611	5450659	1_dna:primary_assembly_primary_assembly:bTaeGut1_v1.p:1:1:114557415:1_REF	8745130	8745178	-	1	Contig65_pilon_5450611	1027	0.105616	0.0980714	0.166804	0.170762	0.100536	0.0286101
Contig65_pilon	5450497	5450541	1_dna:primary_assembly_primary_assembly:bTaeGut1_v1.p:1:1:114557415:1_REF	8745248	8745292	-	1	Contig65_pilon_5450497	1028	0.105616	0.0980714	0.166804	0.170762	0.100536	0.0286101
Contig65_pilon	5450317	5450361	1_dna:primary_assembly_primary_assembly:bTaeGut1_v1.p:1:1:114557415:1_REF	8745428	8745472	-	1	Contig65_pilon_5450317	1029	0.105616	0.0980714	0.166804	0.170762	0.100536	0.0286101
Contig65_pilon	5450278	5450314	1_dna:primary_assembly_primary_assembly:bTaeGut1_v1.p:1:1:114557415:1_REF	8745475	8745511	-	1	Contig65_pilon_5450278	1030	0.105616	0.0980714	0.166804	0.170762	0.100536	0.0286101
Contig65_pilon	5450179	5450205	1_dna:primary_assembly_primary_assembly:bTaeGut1_v1.p:1:1:114557415:1_REF	8745584	8745610	-	1	Contig65_pilon_5450179	1031	0.105616	0.0980714	0.166804	0.170762	0.100536	0.0286101
Contig65_pilon	5450141	5450168	1_dna:primary_assembly_primary_assembly:bTaeGut1_v1.p:1:1:114557415:1_REF	8745621	8745648	-	1	Contig65_pilon_5450141	1032	0.105616	0.0980714	0.166804	0.170762	0.100536	0.0286101
Contig65_pilon	5449951	5450004	1_dna:primary_assembly_primary_assembly:bTaeGut1_v1.p:1:1:114557415:1_REF	8745779	8745832	-	1	Contig65_pilon_5449951	1033	0.105616	0.0980714	0.166804	0.170762	0.100536	0.0286101
Contig65_pilon	5449923	5449950	1_dna:primary_assembly_primary_assembly:bTaeGut1_v1.p:1:1:114557415:1_REF	8745833	8745860	-	1	Contig65_pilon_5449923	1034	0.105616	0.0980714	0.166804	0.170762	0.100536	0.0286101
Contig65_pilon	5449888	5449913	1_dna:primary_assembly_primary_assembly:bTaeGut1_v1.p:1:1:114557415:1_REF	8745891	8745916	-	1	Contig65_pilon_5449888	1035	0.105616	0.0980714	0.166804	0.170762	0.100536	0.0286101
Contig65_pilon	5449841	5449869	1_dna:primary_assembly_primary_assembly:bTaeGut1_v1.p:1:1:114557415:1_REF	8745935	8745963	-	1	Contig65_pilon_5449841	1036	0.105616	0.0980714	0.166804	0.170762	0.100536	0.0286101
Contig65_pilon	5449807	5449831	1_dna:primary_assembly_primary_assembly:bTaeGut1_v1.p:1:1:114557415:1_REF	8745973	8745997	-	1	Contig65_pilon_5449807	1037	0.105616	0.0980714	0.166804	0.170762	0.100536	0.0286101
Contig65_pilon	5449737	5449761	1_dna:primary_assembly_primary_assembly:bTaeGut1_v1.p:1:1:114557415:1_REF	8746057	8746081	-	1	Contig65_pilon_5449737	1038	0.105616	0.0980714	0.166804	0.170762	0.100536	0.0286101
Contig65_pilon	5400644	5400673	1_dna:primary_assembly_primary_assembly:bTaeGut1_v1.p:1:1:114557415:1_REF	8799470	8799499	-	1	Contig65_pilon_5400644	1039	0.0789433	0.0869635	0.118972	0.118442	0.0572947	0.042715
Contig65_pilon	5400590	5400615	1_dna:primary_assembly_primary_assembly:bTaeGut1_v1.p:1:1:114557415:1_REF	8799537	8799562	-	1	Contig65_pilon_5400590	1040	0.0789433	0.0869635	0.118972	0.118442	0.0572947	0.042715
Contig65_pilon	5400188	5400216	1_dna:primary_assembly_primary_assembly:bTaeGut1_v1.p:1:1:114557415:1_REF	8799947	8799975	-	1	Contig65_pilon_5400188	1041	0.0789433	0.0869635	0.118972	0.118442	0.0572947	0.042715
Contig65_pilon	5400021	5400060	1_dna:primary_assembly_primary_assembly:bTaeGut1_v1.p:1:1:114557415:1_REF	8800102	8800141	-	1	Contig65_pilon_5400021	1042	0.0789433	0.0869635	0.118972	0.118442	0.0572947	0.042715
Contig65_pilon	5399948	5399975	1_dna:primary_assembly_primary_assembly:bTaeGut1_v1.p:1:1:114557415:1_REF	8800183	8800210	-	1	Contig65_pilon_5399948	1043	0.0789433	0.0869635	0.118972	0.118442	0.0572947	0.042715
Contig65_pilon	5399748	5399779	1_dna:primary_assembly_primary_assembly:bTaeGut1_v1.p:1:1:114557415:1_REF	8800395	8800426	-	1	Contig65_pilon_5399748	1044	0.0789433	0.0869635	0.118972	0.118442	0.0572947	0.042715
Contig65_pilon	5399596	5399639	1_dna:primary_assembly_primary_assembly:bTaeGut1_v1.p:1:1:114557415:1_REF	8800536	8800579	-	1	Contig65_pilon_5399596	1045	0.0789433	0.0869635	0.118972	0.118442	0.0572947	0.042715
Contig65_pilon	5399448	5399490	1_dna:primary_assembly_primary_assembly:bTaeGut1_v1.p:1:1:114557415:1_REF	8800685	8800727	-	1	Contig65_pilon_5399448	1046	0.0789433	0.0869635	0.118972	0.118442	0.0572947	0.042715
Contig65_pilon	5350436	5350462	1_dna:primary_assembly_primary_assembly:bTaeGut1_v1.p:1:1:114557415:1_REF	8848821	8848847	-	1	Contig65_pilon_5350436	1047	0.149086	0.133768	0.146269	0.134341	0.0497658	0.051218
Contig65_pilon	5350027	5350069	1_dna:primary_assembly_primary_assembly:bTaeGut1_v1.p:1:1:114557415:1_REF	8849208	8849250	-	1	Contig65_pilon_5350027	1048	0.149086	0.133768	0.146269	0.134341	0.0497658	0.051218
Contig65_pilon	5349877	5349905	1_dna:primary_assembly_primary_assembly:bTaeGut1_v1.p:1:1:114557415:1_REF	8849371	8849399	-	1	Contig65_pilon_5349877	1049	0.149086	0.133768	0.146269	0.134341	0.0497658	0.051218
Contig65_pilon	5349818	5349856	1_dna:primary_assembly_primary_assembly:bTaeGut1_v1.p:1:1:114557415:1_REF	8849420	8849458	-	1	Contig65_pilon_5349818	1050	0.149086	0.133768	0.146269	0.134341	0.0497658	0.051218
Contig65_pilon	5300545	5300575	1_dna:primary_assembly_primary_assembly:bTaeGut1_v1.p:1:1:114557415:1_REF	8897286	8897316	-	1	Contig65_pilon_5300545	1051	0.134315	0.119935	0.140877	0.17213	0.102238	0.0392234
Contig65_pilon	5300271	5300300	1_dna:primary_assembly_primary_assembly:bTaeGut1_v1.p:1:1:114557415:1_REF	8897556	8897585	-	1	Contig65_pilon_5300271	1052	0.134315	0.119935	0.140877	0.17213	0.102238	0.0392234
Contig65_pilon	5299738	5299765	1_dna:primary_assembly_primary_assembly:bTaeGut1_v1.p:1:1:114557415:1_REF	8898105	8898132	-	1	Contig65_pilon_5299738	1053	0.134315	0.119935	0.140877	0.17213	0.102238	0.0392234
Contig65_pilon	5299562	5299591	1_dna:primary_assembly_primary_assembly:bTaeGut1_v1.p:1:1:114557415:1_REF	8898280	8898309	-	1	Contig65_pilon_5299562	1054	0.134315	0.119935	0.140877	0.17213	0.102238	0.0392234
Contig65_pilon	5250545	5250599	1_dna:primary_assembly_primary_assembly:bTaeGut1_v1.p:1:1:114557415:1_REF	8947346	8947400	-	1	Contig65_pilon_5250545	1055	0.146501	0.123642	0.199482	0.18125	0.146197	0.048121
Contig65_pilon	5250436	5250513	1_dna:primary_assembly_primary_assembly:bTaeGut1_v1.p:1:1:114557415:1_REF	8947432	8947509	-	1	Contig65_pilon_5250436	1056	0.146501	0.123642	0.199482	0.18125	0.146197	0.048121
Contig65_pilon	5250382	5250426	1_dna:primary_assembly_primary_assembly:bTaeGut1_v1.p:1:1:114557415:1_REF	8947519	8947563	-	1	Contig65_pilon_5250382	1057	0.146501	0.123642	0.199482	0.18125	0.146197	0.048121
Contig65_pilon	5250341	5250379	1_dna:primary_assembly_primary_assembly:bTaeGut1_v1.p:1:1:114557415:1_REF	8947566	8947604	-	1	Contig65_pilon_5250341	1058	0.146501	0.123642	0.199482	0.18125	0.146197	0.048121
Contig65_pilon	5249690	5249723	1_dna:primary_assembly_primary_assembly:bTaeGut1_v1.p:1:1:114557415:1_REF	8948224	8948257	-	1	Contig65_pilon_5249690	1059	0.146501	0.123642	0.199482	0.18125	0.146197	0.048121
Contig65_pilon	5249496	5249520	1_dna:primary_assembly_primary_assembly:bTaeGut1_v1.p:1:1:114557415:1_REF	8948427	8948451	-	1	Contig65_pilon_5249496	1060	0.146501	0.123642	0.199482	0.18125	0.146197	0.048121
Contig65_pilon	5249459	5249483	1_dna:primary_assembly_primary_assembly:bTaeGut1_v1.p:1:1:114557415:1_REF	8948464	8948488	-	1	Contig65_pilon_5249459	1061	0.146501	0.123642	0.199482	0.18125	0.146197	0.048121
Contig65_pilon	5199931	5199957	1_dna:primary_assembly_primary_assembly:bTaeGut1_v1.p:1:1:114557415:1_REF	8997609	8997635	-	1	Contig65_pilon_5199931	1062	0.157099	0.126333	0.114482	0.130755	0.0616105	0.0533309
Contig65_pilon	5150603	5150628	1_dna:primary_assembly_primary_assembly:bTaeGut1_v1.p:1:1:114557415:1_REF	9043194	9043219	-	1	Contig65_pilon_5150603	1063	0.117071	0.128686	0.13955	0.158351	0.0929254	0.0396962
Contig65_pilon	5150532	5150569	1_dna:primary_assembly_primary_assembly:bTaeGut1_v1.p:1:1:114557415:1_REF	9043253	9043290	-	1	Contig65_pilon_5150532	1064	0.117071	0.128686	0.13955	0.158351	0.0929254	0.0396962
Contig65_pilon	5149988	5150013	1_dna:primary_assembly_primary_assembly:bTaeGut1_v1.p:1:1:114557415:1_REF	9043816	9043841	-	1	Contig65_pilon_5149988	1065	0.117071	0.128686	0.13955	0.158351	0.0929254	0.0396962
Contig65_pilon	5149960	5149985	1_dna:primary_assembly_primary_assembly:bTaeGut1_v1.p:1:1:114557415:1_REF	9043844	9043869	-	1	Contig65_pilon_5149960	1066	0.117071	0.128686	0.13955	0.158351	0.0929254	0.0396962
Contig65_pilon	5149771	5149796	1_dna:primary_assembly_primary_assembly:bTaeGut1_v1.p:1:1:114557415:1_REF	9044034	9044059	-	1	Contig65_pilon_5149771	1067	0.117071	0.128686	0.13955	0.158351	0.0929254	0.0396962
Contig65_pilon	5149672	5149696	1_dna:primary_assembly_primary_assembly:bTaeGut1_v1.p:1:1:114557415:1_REF	9044112	9044136	-	1	Contig65_pilon_5149672	1068	0.117071	0.128686	0.13955	0.158351	0.0929254	0.0396962
Contig65_pilon	5149385	5149413	1_dna:primary_assembly_primary_assembly:bTaeGut1_v1.p:1:1:114557415:1_REF	9044357	9044385	-	1	Contig65_pilon_5149385	1069	0.117071	0.128686	0.13955	0.158351	0.0929254	0.0396962
Contig65_pilon	5100469	5100507	1_dna:primary_assembly_primary_assembly:bTaeGut1_v1.p:1:1:114557415:1_REF	9090990	9091028	-	1	Contig65_pilon_5100469	1070	0.184222	0.178359	0.261686	0.271666	0.136895	0.0536397
Contig65_pilon	5100437	5100465	1_dna:primary_assembly_primary_assembly:bTaeGut1_v1.p:1:1:114557415:1_REF	9091032	9091060	-	1	Contig65_pilon_5100437	1071	0.184222	0.178359	0.261686	0.271666	0.136895	0.0536397
Contig65_pilon	5100386	5100410	1_dna:primary_assembly_primary_assembly:bTaeGut1_v1.p:1:1:114557415:1_REF	9091087	9091111	-	1	Contig65_pilon_5100386	1072	0.184222	0.178359	0.261686	0.271666	0.136895	0.0536397
Contig65_pilon	5100322	5100358	1_dna:primary_assembly_primary_assembly:bTaeGut1_v1.p:1:1:114557415:1_REF	9091139	9091175	-	1	Contig65_pilon_5100322	1073	0.184222	0.178359	0.261686	0.271666	0.136895	0.0536397
Contig65_pilon	5100216	5100257	1_dna:primary_assembly_primary_assembly:bTaeGut1_v1.p:1:1:114557415:1_REF	9091240	9091281	-	1	Contig65_pilon_5100216	1074	0.184222	0.178359	0.261686	0.271666	0.136895	0.0536397
Contig65_pilon	5100191	5100215	1_dna:primary_assembly_primary_assembly:bTaeGut1_v1.p:1:1:114557415:1_REF	9091281	9091305	-	1	Contig65_pilon_5100191	1075	0.184222	0.178359	0.261686	0.271666	0.136895	0.0536397
Contig65_pilon	5099982	5100018	1_dna:primary_assembly_primary_assembly:bTaeGut1_v1.p:1:1:114557415:1_REF	9091484	9091520	-	1	Contig65_pilon_5099982	1076	0.184222	0.178359	0.261686	0.271666	0.136895	0.0536397
Contig65_pilon	5099338	5099373	1_dna:primary_assembly_primary_assembly:bTaeGut1_v1.p:1:1:114557415:1_REF	9092112	9092147	-	1	Contig65_pilon_5099338	1077	0.184222	0.178359	0.261686	0.271666	0.136895	0.0536397
Contig65_pilon	5050626	5050674	1_dna:primary_assembly_primary_assembly:bTaeGut1_v1.p:1:1:114557415:1_REF	9140916	9140964	-	1	Contig65_pilon_5050626	1078	0.134876	0.107267	0.316638	0.31255	0.258354	0.0258243
Contig65_pilon	5050349	5050373	1_dna:primary_assembly_primary_assembly:bTaeGut1_v1.p:1:1:114557415:1_REF	9141206	9141230	-	1	Contig65_pilon_5050349	1079	0.134876	0.107267	0.316638	0.31255	0.258354	0.0258243
Contig65_pilon	5049884	5049909	1_dna:primary_assembly_primary_assembly:bTaeGut1_v1.p:1:1:114557415:1_REF	9141642	9141667	-	1	Contig65_pilon_5049884	1080	0.134876	0.107267	0.316638	0.31255	0.258354	0.0258243
Contig65_pilon	5049833	5049866	1_dna:primary_assembly_primary_assembly:bTaeGut1_v1.p:1:1:114557415:1_REF	9141685	9141718	-	1	Contig65_pilon_5049833	1081	0.134876	0.107267	0.316638	0.31255	0.258354	0.0258243
Contig65_pilon	5049752	5049778	1_dna:primary_assembly_primary_assembly:bTaeGut1_v1.p:1:1:114557415:1_REF	9141772	9141798	-	1	Contig65_pilon_5049752	1082	0.134876	0.107267	0.316638	0.31255	0.258354	0.0258243
Contig65_pilon	5049680	5049704	1_dna:primary_assembly_primary_assembly:bTaeGut1_v1.p:1:1:114557415:1_REF	9141846	9141870	-	1	Contig65_pilon_5049680	1083	0.134876	0.107267	0.316638	0.31255	0.258354	0.0258243
Contig65_pilon	5000618	5000647	1_dna:primary_assembly_primary_assembly:bTaeGut1_v1.p:1:1:114557415:1_REF	9189708	9189737	-	1	Contig65_pilon_5000618	1084	0.135226	0.106023	0.277478	0.277934	0.207112	0.0212943
Contig65_pilon	5000539	5000571	1_dna:primary_assembly_primary_assembly:bTaeGut1_v1.p:1:1:114557415:1_REF	9189784	9189816	-	1	Contig65_pilon_5000539	1085	0.135226	0.106023	0.277478	0.277934	0.207112	0.0212943
Contig65_pilon	5000261	5000285	1_dna:primary_assembly_primary_assembly:bTaeGut1_v1.p:1:1:114557415:1_REF	9190078	9190102	-	1	Contig65_pilon_5000261	1086	0.135226	0.106023	0.277478	0.277934	0.207112	0.0212943
Contig65_pilon	5000235	5000259	1_dna:primary_assembly_primary_assembly:bTaeGut1_v1.p:1:1:114557415:1_REF	9190104	9190128	-	1	Contig65_pilon_5000235	1087	0.135226	0.106023	0.277478	0.277934	0.207112	0.0212943
Contig65_pilon	5000163	5000193	1_dna:primary_assembly_primary_assembly:bTaeGut1_v1.p:1:1:114557415:1_REF	9190166	9190196	-	1	Contig65_pilon_5000163	1088	0.135226	0.106023	0.277478	0.277934	0.207112	0.0212943
Contig65_pilon	5000127	5000162	1_dna:primary_assembly_primary_assembly:bTaeGut1_v1.p:1:1:114557415:1_REF	9190197	9190232	-	1	Contig65_pilon_5000127	1089	0.135226	0.106023	0.277478	0.277934	0.207112	0.0212943
Contig65_pilon	5000070	5000126	1_dna:primary_assembly_primary_assembly:bTaeGut1_v1.p:1:1:114557415:1_REF	9190240	9190296	-	1	Contig65_pilon_5000070	1090	0.135226	0.106023	0.277478	0.277934	0.207112	0.0212943
Contig65_pilon	5000016	5000055	1_dna:primary_assembly_primary_assembly:bTaeGut1_v1.p:1:1:114557415:1_REF	9190311	9190350	-	1	Contig65_pilon_5000016	1091	0.135226	0.106023	0.277478	0.277934	0.207112	0.0212943
Contig65_pilon	4999970	5000006	1_dna:primary_assembly_primary_assembly:bTaeGut1_v1.p:1:1:114557415:1_REF	9190360	9190396	-	1	Contig65_pilon_4999970	1092	0.135226	0.106023	0.277478	0.277934	0.207112	0.0212943
Contig65_pilon	4999437	4999472	1_dna:primary_assembly_primary_assembly:bTaeGut1_v1.p:1:1:114557415:1_REF	9190705	9190740	-	1	Contig65_pilon_4999437	1093	0.135226	0.106023	0.277478	0.277934	0.207112	0.0212943
Contig65_pilon	4950447	4950480	1_dna:primary_assembly_primary_assembly:bTaeGut1_v1.p:1:1:114557415:1_REF	9239233	9239266	-	1	Contig65_pilon_4950447	1094	0.163012	0.152858	0.275406	0.257586	0.308572	0.0325637
Contig65_pilon	4950401	4950436	1_dna:primary_assembly_primary_assembly:bTaeGut1_v1.p:1:1:114557415:1_REF	9239277	9239312	-	1	Contig65_pilon_4950401	1095	0.163012	0.152858	0.275406	0.257586	0.308572	0.0325637
Contig65_pilon	4950321	4950348	1_dna:primary_assembly_primary_assembly:bTaeGut1_v1.p:1:1:114557415:1_REF	9239365	9239392	-	1	Contig65_pilon_4950321	1096	0.163012	0.152858	0.275406	0.257586	0.308572	0.0325637
Contig65_pilon	4950240	4950270	1_dna:primary_assembly_primary_assembly:bTaeGut1_v1.p:1:1:114557415:1_REF	9239443	9239473	-	1	Contig65_pilon_4950240	1097	0.163012	0.152858	0.275406	0.257586	0.308572	0.0325637
Contig65_pilon	4950187	4950213	1_dna:primary_assembly_primary_assembly:bTaeGut1_v1.p:1:1:114557415:1_REF	9239500	9239526	-	1	Contig65_pilon_4950187	1098	0.163012	0.152858	0.275406	0.257586	0.308572	0.0325637
Contig65_pilon	4950157	4950182	1_dna:primary_assembly_primary_assembly:bTaeGut1_v1.p:1:1:114557415:1_REF	9239531	9239556	-	1	Contig65_pilon_4950157	1099	0.163012	0.152858	0.275406	0.257586	0.308572	0.0325637
Contig65_pilon	4950032	4950060	1_dna:primary_assembly_primary_assembly:bTaeGut1_v1.p:1:1:114557415:1_REF	9239647	9239675	-	1	Contig65_pilon_4950032	1100	0.163012	0.152858	0.275406	0.257586	0.308572	0.0325637
Contig65_pilon	4949617	4949650	1_dna:primary_assembly_primary_assembly:bTaeGut1_v1.p:1:1:114557415:1_REF	9240047	9240080	-	1	Contig65_pilon_4949617	1101	0.163012	0.152858	0.275406	0.257586	0.308572	0.0325637
Contig65_pilon	4949553	4949590	1_dna:primary_assembly_primary_assembly:bTaeGut1_v1.p:1:1:114557415:1_REF	9240107	9240144	-	1	Contig65_pilon_4949553	1102	0.163012	0.152858	0.275406	0.257586	0.308572	0.0325637
Contig65_pilon	4949503	4949548	1_dna:primary_assembly_primary_assembly:bTaeGut1_v1.p:1:1:114557415:1_REF	9240149	9240194	-	1	Contig65_pilon_4949503	1103	0.163012	0.152858	0.275406	0.257586	0.308572	0.0325637
Contig65_pilon	4949468	4949498	1_dna:primary_assembly_primary_assembly:bTaeGut1_v1.p:1:1:114557415:1_REF	9240199	9240229	-	1	Contig65_pilon_4949468	1104	0.163012	0.152858	0.275406	0.257586	0.308572	0.0325637
Contig65_pilon	4949430	4949467	1_dna:primary_assembly_primary_assembly:bTaeGut1_v1.p:1:1:114557415:1_REF	9240230	9240267	-	1	Contig65_pilon_4949430	1105	0.163012	0.152858	0.275406	0.257586	0.308572	0.0325637
Contig65_pilon	4949352	4949376	1_dna:primary_assembly_primary_assembly:bTaeGut1_v1.p:1:1:114557415:1_REF	9240321	9240345	-	1	Contig65_pilon_4949352	1106	0.163012	0.152858	0.275406	0.257586	0.308572	0.0325637
Contig65_pilon	4900380	4900404	1_dna:primary_assembly_primary_assembly:bTaeGut1_v1.p:1:1:114557415:1_REF	9288883	9288907	-	1	Contig65_pilon_4900380	1107	0.186805	0.26435	0.177305	0.304881	0.127765	0.0460026
Contig65_pilon	4900109	4900139	1_dna:primary_assembly_primary_assembly:bTaeGut1_v1.p:1:1:114557415:1_REF	9289152	9289182	-	1	Contig65_pilon_4900109	1108	0.186805	0.26435	0.177305	0.304881	0.127765	0.0460026
Contig65_pilon	4899740	4899775	1_dna:primary_assembly_primary_assembly:bTaeGut1_v1.p:1:1:114557415:1_REF	9289555	9289590	-	1	Contig65_pilon_4899740	1109	0.186805	0.26435	0.177305	0.304881	0.127765	0.0460026
Contig65_pilon	4899603	4899641	1_dna:primary_assembly_primary_assembly:bTaeGut1_v1.p:1:1:114557415:1_REF	9289690	9289728	-	1	Contig65_pilon_4899603	1110	0.186805	0.26435	0.177305	0.304881	0.127765	0.0460026
Contig65_pilon	4899553	4899594	1_dna:primary_assembly_primary_assembly:bTaeGut1_v1.p:1:1:114557415:1_REF	9289737	9289778	-	1	Contig65_pilon_4899553	1111	0.186805	0.26435	0.177305	0.304881	0.127765	0.0460026
Contig65_pilon	4850541	4850565	1_dna:primary_assembly_primary_assembly:bTaeGut1_v1.p:1:1:114557415:1_REF	9339120	9339144	-	1	Contig65_pilon_4850541	1112	0.11124	0.100382	0.161048	0.18911	0.224868	0.0180671
Contig65_pilon	4850377	4850407	1_dna:primary_assembly_primary_assembly:bTaeGut1_v1.p:1:1:114557415:1_REF	9339277	9339307	-	1	Contig65_pilon_4850377	1113	0.11124	0.100382	0.161048	0.18911	0.224868	0.0180671
Contig65_pilon	4850233	4850307	1_dna:primary_assembly_primary_assembly:bTaeGut1_v1.p:1:1:114557415:1_REF	9339377	9339451	-	1	Contig65_pilon_4850233	1114	0.11124	0.100382	0.161048	0.18911	0.224868	0.0180671
Contig65_pilon	4850133	4850157	1_dna:primary_assembly_primary_assembly:bTaeGut1_v1.p:1:1:114557415:1_REF	9339527	9339551	-	1	Contig65_pilon_4850133	1115	0.11124	0.100382	0.161048	0.18911	0.224868	0.0180671
Contig65_pilon	4850003	4850075	1_dna:primary_assembly_primary_assembly:bTaeGut1_v1.p:1:1:114557415:1_REF	9339609	9339681	-	1	Contig65_pilon_4850003	1116	0.11124	0.100382	0.161048	0.18911	0.224868	0.0180671
Contig65_pilon	4849971	4849997	1_dna:primary_assembly_primary_assembly:bTaeGut1_v1.p:1:1:114557415:1_REF	9339687	9339713	-	1	Contig65_pilon_4849971	1117	0.11124	0.100382	0.161048	0.18911	0.224868	0.0180671
Contig65_pilon	4849745	4849799	1_dna:primary_assembly_primary_assembly:bTaeGut1_v1.p:1:1:114557415:1_REF	9339885	9339939	-	1	Contig65_pilon_4849745	1118	0.11124	0.100382	0.161048	0.18911	0.224868	0.0180671
Contig65_pilon	4849676	4849708	1_dna:primary_assembly_primary_assembly:bTaeGut1_v1.p:1:1:114557415:1_REF	9339970	9340002	-	1	Contig65_pilon_4849676	1119	0.11124	0.100382	0.161048	0.18911	0.224868	0.0180671
Contig65_pilon	4849608	4849664	1_dna:primary_assembly_primary_assembly:bTaeGut1_v1.p:1:1:114557415:1_REF	9340014	9340070	-	1	Contig65_pilon_4849608	1120	0.11124	0.100382	0.161048	0.18911	0.224868	0.0180671
Contig65_pilon	4849523	4849564	1_dna:primary_assembly_primary_assembly:bTaeGut1_v1.p:1:1:114557415:1_REF	9340114	9340155	-	1	Contig65_pilon_4849523	1121	0.11124	0.100382	0.161048	0.18911	0.224868	0.0180671
Contig65_pilon	4849456	4849501	1_dna:primary_assembly_primary_assembly:bTaeGut1_v1.p:1:1:114557415:1_REF	9340177	9340222	-	1	Contig65_pilon_4849456	1122	0.11124	0.100382	0.161048	0.18911	0.224868	0.0180671
Contig65_pilon	4849405	4849430	1_dna:primary_assembly_primary_assembly:bTaeGut1_v1.p:1:1:114557415:1_REF	9340248	9340273	-	1	Contig65_pilon_4849405	1123	0.11124	0.100382	0.161048	0.18911	0.224868	0.0180671
Contig65_pilon	4849357	4849394	1_dna:primary_assembly_primary_assembly:bTaeGut1_v1.p:1:1:114557415:1_REF	9340284	9340321	-	1	Contig65_pilon_4849357	1124	0.11124	0.100382	0.161048	0.18911	0.224868	0.0180671
Contig65_pilon	4800422	4800446	1_dna:primary_assembly_primary_assembly:bTaeGut1_v1.p:1:1:114557415:1_REF	9388911	9388935	-	1	Contig65_pilon_4800422	1125	0.102148	0.0983045	0.193365	0.187738	0.224366	0.0252298
Contig65_pilon	4799680	4799710	1_dna:primary_assembly_primary_assembly:bTaeGut1_v1.p:1:1:114557415:1_REF	9389694	9389724	-	1	Contig65_pilon_4799680	1126	0.102148	0.0983045	0.193365	0.187738	0.224366	0.0252298
Contig65_pilon	4750349	4750373	1_dna:primary_assembly_primary_assembly:bTaeGut1_v1.p:1:1:114557415:1_REF	9438811	9438835	-	1	Contig65_pilon_4750349	1127	0.116568	0.0845911	0.142384	0.113332	0.0943341	0.0393251
Contig65_pilon	4750272	4750297	1_dna:primary_assembly_primary_assembly:bTaeGut1_v1.p:1:1:114557415:1_REF	9438888	9438913	-	1	Contig65_pilon_4750272	1128	0.116568	0.0845911	0.142384	0.113332	0.0943341	0.0393251
Contig65_pilon	4749665	4749689	1_dna:primary_assembly_primary_assembly:bTaeGut1_v1.p:1:1:114557415:1_REF	9439509	9439533	-	1	Contig65_pilon_4749665	1129	0.116568	0.0845911	0.142384	0.113332	0.0943341	0.0393251
Contig65_pilon	4700482	4700506	1_dna:primary_assembly_primary_assembly:bTaeGut1_v1.p:1:1:114557415:1_REF	9489762	9489786	-	1	Contig65_pilon_4700482	1130	0.106845	0.108124	0.122635	0.144169	0.0486401	0.029825
Contig65_pilon	4700145	4700169	1_dna:primary_assembly_primary_assembly:bTaeGut1_v1.p:1:1:114557415:1_REF	9490070	9490094	-	1	Contig65_pilon_4700145	1131	0.106845	0.108124	0.122635	0.144169	0.0486401	0.029825
Contig65_pilon	4699911	4699953	1_dna:primary_assembly_primary_assembly:bTaeGut1_v1.p:1:1:114557415:1_REF	9490290	9490332	-	1	Contig65_pilon_4699911	1132	0.106845	0.108124	0.122635	0.144169	0.0486401	0.029825
Contig65_pilon	4699800	4699864	1_dna:primary_assembly_primary_assembly:bTaeGut1_v1.p:1:1:114557415:1_REF	9490379	9490443	-	1	Contig65_pilon_4699800	1133	0.106845	0.108124	0.122635	0.144169	0.0486401	0.029825
Contig65_pilon	4699681	4699728	1_dna:primary_assembly_primary_assembly:bTaeGut1_v1.p:1:1:114557415:1_REF	9490515	9490562	-	1	Contig65_pilon_4699681	1134	0.106845	0.108124	0.122635	0.144169	0.0486401	0.029825
Contig65_pilon	4699545	4699656	1_dna:primary_assembly_primary_assembly:bTaeGut1_v1.p:1:1:114557415:1_REF	9490587	9490698	-	1	Contig65_pilon_4699545	1135	0.106845	0.108124	0.122635	0.144169	0.0486401	0.029825
Contig65_pilon	4699484	4699519	1_dna:primary_assembly_primary_assembly:bTaeGut1_v1.p:1:1:114557415:1_REF	9490724	9490759	-	1	Contig65_pilon_4699484	1136	0.106845	0.108124	0.122635	0.144169	0.0486401	0.029825
Contig65_pilon	4650492	4650538	1_dna:primary_assembly_primary_assembly:bTaeGut1_v1.p:1:1:114557415:1_REF	9537371	9537417	-	1	Contig65_pilon_4650492	1137	0.147863	0.143742	0.137168	0.151778	0.0953548	0.0178877
Contig65_pilon	4650392	4650425	1_dna:primary_assembly_primary_assembly:bTaeGut1_v1.p:1:1:114557415:1_REF	9537497	9537530	-	1	Contig65_pilon_4650392	1138	0.147863	0.143742	0.137168	0.151778	0.0953548	0.0178877
Contig65_pilon	4649748	4649774	1_dna:primary_assembly_primary_assembly:bTaeGut1_v1.p:1:1:114557415:1_REF	9538150	9538176	-	1	Contig65_pilon_4649748	1139	0.147863	0.143742	0.137168	0.151778	0.0953548	0.0178877
Contig65_pilon	4649711	4649742	1_dna:primary_assembly_primary_assembly:bTaeGut1_v1.p:1:1:114557415:1_REF	9538182	9538213	-	1	Contig65_pilon_4649711	1140	0.147863	0.143742	0.137168	0.151778	0.0953548	0.0178877
Contig65_pilon	4649624	4649666	1_dna:primary_assembly_primary_assembly:bTaeGut1_v1.p:1:1:114557415:1_REF	9538258	9538300	-	1	Contig65_pilon_4649624	1141	0.147863	0.143742	0.137168	0.151778	0.0953548	0.0178877
Contig65_pilon	4649544	4649568	1_dna:primary_assembly_primary_assembly:bTaeGut1_v1.p:1:1:114557415:1_REF	9538356	9538380	-	1	Contig65_pilon_4649544	1142	0.147863	0.143742	0.137168	0.151778	0.0953548	0.0178877
Contig65_pilon	4649517	4649541	1_dna:primary_assembly_primary_assembly:bTaeGut1_v1.p:1:1:114557415:1_REF	9538383	9538407	-	1	Contig65_pilon_4649517	1143	0.147863	0.143742	0.137168	0.151778	0.0953548	0.0178877
Contig65_pilon	4649464	4649502	1_dna:primary_assembly_primary_assembly:bTaeGut1_v1.p:1:1:114557415:1_REF	9538422	9538460	-	1	Contig65_pilon_4649464	1144	0.147863	0.143742	0.137168	0.151778	0.0953548	0.0178877
Contig65_pilon	4649350	4649454	1_dna:primary_assembly_primary_assembly:bTaeGut1_v1.p:1:1:114557415:1_REF	9538470	9538574	-	1	Contig65_pilon_4649350	1145	0.147863	0.143742	0.137168	0.151778	0.0953548	0.0178877
Contig65_pilon	4600120	4600144	1_dna:primary_assembly_primary_assembly:bTaeGut1_v1.p:1:1:114557415:1_REF	9588440	9588464	-	1	Contig65_pilon_4600120	1146	0.0957103	0.11963	0.133124	0.17046	0.172959	0.0370832
Contig65_pilon	4599858	4599898	1_dna:primary_assembly_primary_assembly:bTaeGut1_v1.p:1:1:114557415:1_REF	9588688	9588728	-	1	Contig65_pilon_4599858	1147	0.0957103	0.11963	0.133124	0.17046	0.172959	0.0370832
Contig65_pilon	4599403	4599495	1_dna:primary_assembly_primary_assembly:bTaeGut1_v1.p:1:1:114557415:1_REF	9589095	9589187	-	1	Contig65_pilon_4599403	1148	0.0957103	0.11963	0.133124	0.17046	0.172959	0.0370832
Contig65_pilon	4599273	4599359	1_dna:primary_assembly_primary_assembly:bTaeGut1_v1.p:1:1:114557415:1_REF	9589231	9589317	-	1	Contig65_pilon_4599273	1149	0.0957103	0.11963	0.133124	0.17046	0.172959	0.0370832
Contig65_pilon	4550384	4550438	1_dna:primary_assembly_primary_assembly:bTaeGut1_v1.p:1:1:114557415:1_REF	9636889	9636943	-	1	Contig65_pilon_4550384	1150	0.0964957	0.103685	0.144748	0.164831	0.117177	0.00818062
Contig65_pilon	4550289	4550325	1_dna:primary_assembly_primary_assembly:bTaeGut1_v1.p:1:1:114557415:1_REF	9637002	9637038	-	1	Contig65_pilon_4550289	1151	0.0964957	0.103685	0.144748	0.164831	0.117177	0.00818062
Contig65_pilon	4550179	4550203	1_dna:primary_assembly_primary_assembly:bTaeGut1_v1.p:1:1:114557415:1_REF	9637124	9637148	-	1	Contig65_pilon_4550179	1152	0.0964957	0.103685	0.144748	0.164831	0.117177	0.00818062
Contig65_pilon	4550132	4550156	1_dna:primary_assembly_primary_assembly:bTaeGut1_v1.p:1:1:114557415:1_REF	9637171	9637195	-	1	Contig65_pilon_4550132	1153	0.0964957	0.103685	0.144748	0.164831	0.117177	0.00818062
Contig65_pilon	4549907	4549939	1_dna:primary_assembly_primary_assembly:bTaeGut1_v1.p:1:1:114557415:1_REF	9637388	9637420	-	1	Contig65_pilon_4549907	1154	0.0964957	0.103685	0.144748	0.164831	0.117177	0.00818062
Contig65_pilon	4549759	4549783	1_dna:primary_assembly_primary_assembly:bTaeGut1_v1.p:1:1:114557415:1_REF	9637544	9637568	-	1	Contig65_pilon_4549759	1155	0.0964957	0.103685	0.144748	0.164831	0.117177	0.00818062
Contig65_pilon	4549720	4549744	1_dna:primary_assembly_primary_assembly:bTaeGut1_v1.p:1:1:114557415:1_REF	9637583	9637607	-	1	Contig65_pilon_4549720	1156	0.0964957	0.103685	0.144748	0.164831	0.117177	0.00818062
Contig65_pilon	4549587	4549633	1_dna:primary_assembly_primary_assembly:bTaeGut1_v1.p:1:1:114557415:1_REF	9637695	9637741	-	1	Contig65_pilon_4549587	1157	0.0964957	0.103685	0.144748	0.164831	0.117177	0.00818062
Contig65_pilon	4549458	4549486	1_dna:primary_assembly_primary_assembly:bTaeGut1_v1.p:1:1:114557415:1_REF	9637842	9637870	-	1	Contig65_pilon_4549458	1158	0.0964957	0.103685	0.144748	0.164831	0.117177	0.00818062
Contig65_pilon	4549385	4549409	1_dna:primary_assembly_primary_assembly:bTaeGut1_v1.p:1:1:114557415:1_REF	9637919	9637943	-	1	Contig65_pilon_4549385	1159	0.0964957	0.103685	0.144748	0.164831	0.117177	0.00818062
Contig65_pilon	4500446	4500473	1_dna:primary_assembly_primary_assembly:bTaeGut1_v1.p:1:1:114557415:1_REF	9686765	9686792	-	1	Contig65_pilon_4500446	1160	0.156574	0.150527	0.225507	0.240932	0.102315	0.0442467
Contig65_pilon	4500371	4500420	1_dna:primary_assembly_primary_assembly:bTaeGut1_v1.p:1:1:114557415:1_REF	9686818	9686867	-	1	Contig65_pilon_4500371	1161	0.156574	0.150527	0.225507	0.240932	0.102315	0.0442467
Contig65_pilon	4500343	4500367	1_dna:primary_assembly_primary_assembly:bTaeGut1_v1.p:1:1:114557415:1_REF	9686871	9686895	-	1	Contig65_pilon_4500343	1162	0.156574	0.150527	0.225507	0.240932	0.102315	0.0442467
Contig65_pilon	4500304	4500340	1_dna:primary_assembly_primary_assembly:bTaeGut1_v1.p:1:1:114557415:1_REF	9686898	9686934	-	1	Contig65_pilon_4500304	1163	0.156574	0.150527	0.225507	0.240932	0.102315	0.0442467
Contig65_pilon	4500175	4500235	1_dna:primary_assembly_primary_assembly:bTaeGut1_v1.p:1:1:114557415:1_REF	9687016	9687076	-	1	Contig65_pilon_4500175	1164	0.156574	0.150527	0.225507	0.240932	0.102315	0.0442467
Contig65_pilon	4500086	4500156	1_dna:primary_assembly_primary_assembly:bTaeGut1_v1.p:1:1:114557415:1_REF	9687095	9687165	-	1	Contig65_pilon_4500086	1165	0.156574	0.150527	0.225507	0.240932	0.102315	0.0442467
Contig65_pilon	4499961	4499987	1_dna:primary_assembly_primary_assembly:bTaeGut1_v1.p:1:1:114557415:1_REF	9687264	9687290	-	1	Contig65_pilon_4499961	1166	0.156574	0.150527	0.225507	0.240932	0.102315	0.0442467
Contig65_pilon	4499881	4499905	1_dna:primary_assembly_primary_assembly:bTaeGut1_v1.p:1:1:114557415:1_REF	9687346	9687370	-	1	Contig65_pilon_4499881	1167	0.156574	0.150527	0.225507	0.240932	0.102315	0.0442467
Contig65_pilon	4499752	4499779	1_dna:primary_assembly_primary_assembly:bTaeGut1_v1.p:1:1:114557415:1_REF	9687467	9687494	-	1	Contig65_pilon_4499752	1168	0.156574	0.150527	0.225507	0.240932	0.102315	0.0442467
Contig65_pilon	4499613	4499749	1_dna:primary_assembly_primary_assembly:bTaeGut1_v1.p:1:1:114557415:1_REF	9687497	9687633	-	1	Contig65_pilon_4499613	1169	0.156574	0.150527	0.225507	0.240932	0.102315	0.0442467
Contig65_pilon	4499581	4499611	1_dna:primary_assembly_primary_assembly:bTaeGut1_v1.p:1:1:114557415:1_REF	9687635	9687665	-	1	Contig65_pilon_4499581	1170	0.156574	0.150527	0.225507	0.240932	0.102315	0.0442467
Contig65_pilon	4450643	4450679	1_dna:primary_assembly_primary_assembly:bTaeGut1_v1.p:1:1:114557415:1_REF	9738020	9738056	-	1	Contig65_pilon_4450643	1171	0.147905	0.152361	0.18916	0.223587	0.127052	0.0202537
Contig65_pilon	4450573	4450600	1_dna:primary_assembly_primary_assembly:bTaeGut1_v1.p:1:1:114557415:1_REF	9738099	9738126	-	1	Contig65_pilon_4450573	1172	0.147905	0.152361	0.18916	0.223587	0.127052	0.0202537
Contig65_pilon	4450311	4450348	1_dna:primary_assembly_primary_assembly:bTaeGut1_v1.p:1:1:114557415:1_REF	9738363	9738400	-	1	Contig65_pilon_4450311	1173	0.147905	0.152361	0.18916	0.223587	0.127052	0.0202537
Contig65_pilon	4450243	4450307	1_dna:primary_assembly_primary_assembly:bTaeGut1_v1.p:1:1:114557415:1_REF	9738404	9738468	-	1	Contig65_pilon_4450243	1174	0.147905	0.152361	0.18916	0.223587	0.127052	0.0202537
Contig65_pilon	4450202	4450228	1_dna:primary_assembly_primary_assembly:bTaeGut1_v1.p:1:1:114557415:1_REF	9738483	9738509	-	1	Contig65_pilon_4450202	1175	0.147905	0.152361	0.18916	0.223587	0.127052	0.0202537
Contig65_pilon	4450107	4450151	1_dna:primary_assembly_primary_assembly:bTaeGut1_v1.p:1:1:114557415:1_REF	9738560	9738604	-	1	Contig65_pilon_4450107	1176	0.147905	0.152361	0.18916	0.223587	0.127052	0.0202537
Contig65_pilon	4450022	4450089	1_dna:primary_assembly_primary_assembly:bTaeGut1_v1.p:1:1:114557415:1_REF	9738622	9738689	-	1	Contig65_pilon_4450022	1177	0.147905	0.152361	0.18916	0.223587	0.127052	0.0202537
Contig65_pilon	4449790	4449816	1_dna:primary_assembly_primary_assembly:bTaeGut1_v1.p:1:1:114557415:1_REF	9738896	9738922	-	1	Contig65_pilon_4449790	1178	0.147905	0.152361	0.18916	0.223587	0.127052	0.0202537
Contig65_pilon	4449681	4449716	1_dna:primary_assembly_primary_assembly:bTaeGut1_v1.p:1:1:114557415:1_REF	9738996	9739031	-	1	Contig65_pilon_4449681	1179	0.147905	0.152361	0.18916	0.223587	0.127052	0.0202537
Contig65_pilon	4449343	4449387	1_dna:primary_assembly_primary_assembly:bTaeGut1_v1.p:1:1:114557415:1_REF	9739302	9739346	-	1	Contig65_pilon_4449343	1180	0.147905	0.152361	0.18916	0.223587	0.127052	0.0202537
Contig65_pilon	4400651	4400687	1_dna:primary_assembly_primary_assembly:bTaeGut1_v1.p:1:1:114557415:1_REF	9786515	9786551	-	1	Contig65_pilon_4400651	1181	0.156171	0.137303	0.186674	0.192057	0.0880009	0.0292807
Contig65_pilon	4400420	4400465	1_dna:primary_assembly_primary_assembly:bTaeGut1_v1.p:1:1:114557415:1_REF	9786735	9786780	-	1	Contig65_pilon_4400420	1182	0.156171	0.137303	0.186674	0.192057	0.0880009	0.0292807
Contig65_pilon	4400344	4400384	1_dna:primary_assembly_primary_assembly:bTaeGut1_v1.p:1:1:114557415:1_REF	9786816	9786856	-	1	Contig65_pilon_4400344	1183	0.156171	0.137303	0.186674	0.192057	0.0880009	0.0292807
Contig65_pilon	4400152	4400189	1_dna:primary_assembly_primary_assembly:bTaeGut1_v1.p:1:1:114557415:1_REF	9787031	9787068	-	1	Contig65_pilon_4400152	1184	0.156171	0.137303	0.186674	0.192057	0.0880009	0.0292807
Contig65_pilon	4400055	4400086	1_dna:primary_assembly_primary_assembly:bTaeGut1_v1.p:1:1:114557415:1_REF	9787134	9787165	-	1	Contig65_pilon_4400055	1185	0.156171	0.137303	0.186674	0.192057	0.0880009	0.0292807
Contig65_pilon	4400021	4400046	1_dna:primary_assembly_primary_assembly:bTaeGut1_v1.p:1:1:114557415:1_REF	9787174	9787199	-	1	Contig65_pilon_4400021	1186	0.156171	0.137303	0.186674	0.192057	0.0880009	0.0292807
Contig65_pilon	4399995	4400019	1_dna:primary_assembly_primary_assembly:bTaeGut1_v1.p:1:1:114557415:1_REF	9787201	9787225	-	1	Contig65_pilon_4399995	1187	0.156171	0.137303	0.186674	0.192057	0.0880009	0.0292807
Contig65_pilon	4399884	4399908	1_dna:primary_assembly_primary_assembly:bTaeGut1_v1.p:1:1:114557415:1_REF	9787315	9787339	-	1	Contig65_pilon_4399884	1188	0.156171	0.137303	0.186674	0.192057	0.0880009	0.0292807
Contig65_pilon	4399832	4399861	1_dna:primary_assembly_primary_assembly:bTaeGut1_v1.p:1:1:114557415:1_REF	9787362	9787391	-	1	Contig65_pilon_4399832	1189	0.156171	0.137303	0.186674	0.192057	0.0880009	0.0292807
Contig65_pilon	4399749	4399781	1_dna:primary_assembly_primary_assembly:bTaeGut1_v1.p:1:1:114557415:1_REF	9787442	9787474	-	1	Contig65_pilon_4399749	1190	0.156171	0.137303	0.186674	0.192057	0.0880009	0.0292807
Contig65_pilon	4399649	4399674	1_dna:primary_assembly_primary_assembly:bTaeGut1_v1.p:1:1:114557415:1_REF	9787548	9787573	-	1	Contig65_pilon_4399649	1191	0.156171	0.137303	0.186674	0.192057	0.0880009	0.0292807
Contig65_pilon	4399616	4399642	1_dna:primary_assembly_primary_assembly:bTaeGut1_v1.p:1:1:114557415:1_REF	9787580	9787606	-	1	Contig65_pilon_4399616	1192	0.156171	0.137303	0.186674	0.192057	0.0880009	0.0292807
Contig65_pilon	4399406	4399431	1_dna:primary_assembly_primary_assembly:bTaeGut1_v1.p:1:1:114557415:1_REF	9787791	9787816	-	1	Contig65_pilon_4399406	1193	0.156171	0.137303	0.186674	0.192057	0.0880009	0.0292807
Contig65_pilon	4399341	4399378	1_dna:primary_assembly_primary_assembly:bTaeGut1_v1.p:1:1:114557415:1_REF	9787844	9787881	-	1	Contig65_pilon_4399341	1194	0.156171	0.137303	0.186674	0.192057	0.0880009	0.0292807
Contig65_pilon	4350279	4350304	1_dna:primary_assembly_primary_assembly:bTaeGut1_v1.p:1:1:114557415:1_REF	9836744	9836769	-	1	Contig65_pilon_4350279	1195	0.137652	0.102843	0.204103	0.187543	0.118721	0.0171489
Contig65_pilon	4350121	4350148	1_dna:primary_assembly_primary_assembly:bTaeGut1_v1.p:1:1:114557415:1_REF	9836934	9836961	-	1	Contig65_pilon_4350121	1196	0.137652	0.102843	0.204103	0.187543	0.118721	0.0171489
Contig65_pilon	4350065	4350100	1_dna:primary_assembly_primary_assembly:bTaeGut1_v1.p:1:1:114557415:1_REF	9836982	9837017	-	1	Contig65_pilon_4350065	1197	0.137652	0.102843	0.204103	0.187543	0.118721	0.0171489
Contig65_pilon	4349778	4349803	1_dna:primary_assembly_primary_assembly:bTaeGut1_v1.p:1:1:114557415:1_REF	9837278	9837303	-	1	Contig65_pilon_4349778	1198	0.137652	0.102843	0.204103	0.187543	0.118721	0.0171489
Contig65_pilon	4349737	4349762	1_dna:primary_assembly_primary_assembly:bTaeGut1_v1.p:1:1:114557415:1_REF	9837319	9837344	-	1	Contig65_pilon_4349737	1199	0.137652	0.102843	0.204103	0.187543	0.118721	0.0171489
Contig65_pilon	4349610	4349644	1_dna:primary_assembly_primary_assembly:bTaeGut1_v1.p:1:1:114557415:1_REF	9837436	9837470	-	1	Contig65_pilon_4349610	1200	0.137652	0.102843	0.204103	0.187543	0.118721	0.0171489
Contig65_pilon	4349561	4349588	1_dna:primary_assembly_primary_assembly:bTaeGut1_v1.p:1:1:114557415:1_REF	9837492	9837519	-	1	Contig65_pilon_4349561	1201	0.137652	0.102843	0.204103	0.187543	0.118721	0.0171489
Contig65_pilon	4300583	4300613	1_dna:primary_assembly_primary_assembly:bTaeGut1_v1.p:1:1:114557415:1_REF	9884917	9884947	-	1	Contig65_pilon_4300583	1202	0.108667	0.104245	0.197903	0.209008	0.157243	0.0307615
Contig65_pilon	4300345	4300382	1_dna:primary_assembly_primary_assembly:bTaeGut1_v1.p:1:1:114557415:1_REF	9885165	9885202	-	1	Contig65_pilon_4300345	1203	0.108667	0.104245	0.197903	0.209008	0.157243	0.0307615
Contig65_pilon	4300277	4300312	1_dna:primary_assembly_primary_assembly:bTaeGut1_v1.p:1:1:114557415:1_REF	9885235	9885270	-	1	Contig65_pilon_4300277	1204	0.108667	0.104245	0.197903	0.209008	0.157243	0.0307615
Contig65_pilon	4300220	4300250	1_dna:primary_assembly_primary_assembly:bTaeGut1_v1.p:1:1:114557415:1_REF	9885296	9885326	-	1	Contig65_pilon_4300220	1205	0.108667	0.104245	0.197903	0.209008	0.157243	0.0307615
Contig65_pilon	4300019	4300043	1_dna:primary_assembly_primary_assembly:bTaeGut1_v1.p:1:1:114557415:1_REF	9885503	9885527	-	1	Contig65_pilon_4300019	1206	0.108667	0.104245	0.197903	0.209008	0.157243	0.0307615
Contig65_pilon	4299972	4299997	1_dna:primary_assembly_primary_assembly:bTaeGut1_v1.p:1:1:114557415:1_REF	9885550	9885575	-	1	Contig65_pilon_4299972	1207	0.108667	0.104245	0.197903	0.209008	0.157243	0.0307615
Contig65_pilon	4299794	4299826	1_dna:primary_assembly_primary_assembly:bTaeGut1_v1.p:1:1:114557415:1_REF	9885733	9885765	-	1	Contig65_pilon_4299794	1208	0.108667	0.104245	0.197903	0.209008	0.157243	0.0307615
Contig65_pilon	4250558	4250582	1_dna:primary_assembly_primary_assembly:bTaeGut1_v1.p:1:1:114557415:1_REF	9933466	9933490	-	1	Contig65_pilon_4250558	1209	0.0755052	0.0858188	0.218103	0.199506	0.18005	0.0353329
Contig65_pilon	4250504	4250541	1_dna:primary_assembly_primary_assembly:bTaeGut1_v1.p:1:1:114557415:1_REF	9933507	9933544	-	1	Contig65_pilon_4250504	1210	0.0755052	0.0858188	0.218103	0.199506	0.18005	0.0353329
Contig65_pilon	4249681	4249705	1_dna:primary_assembly_primary_assembly:bTaeGut1_v1.p:1:1:114557415:1_REF	9934327	9934351	-	1	Contig65_pilon_4249681	1211	0.0755052	0.0858188	0.218103	0.199506	0.18005	0.0353329
Contig65_pilon	4200557	4200616	1_dna:primary_assembly_primary_assembly:bTaeGut1_v1.p:1:1:114557415:1_REF	9981325	9981384	-	1	Contig65_pilon_4200557	1212	0.0842444	0.0789776	0.126964	0.155733	0.119866	0.0267715
Contig65_pilon	4200513	4200541	1_dna:primary_assembly_primary_assembly:bTaeGut1_v1.p:1:1:114557415:1_REF	9981400	9981428	-	1	Contig65_pilon_4200513	1213	0.0842444	0.0789776	0.126964	0.155733	0.119866	0.0267715
Contig65_pilon	4200435	4200468	1_dna:primary_assembly_primary_assembly:bTaeGut1_v1.p:1:1:114557415:1_REF	9981473	9981506	-	1	Contig65_pilon_4200435	1214	0.0842444	0.0789776	0.126964	0.155733	0.119866	0.0267715
Contig65_pilon	4200309	4200333	1_dna:primary_assembly_primary_assembly:bTaeGut1_v1.p:1:1:114557415:1_REF	9981608	9981632	-	1	Contig65_pilon_4200309	1215	0.0842444	0.0789776	0.126964	0.155733	0.119866	0.0267715
Contig65_pilon	4199725	4199749	1_dna:primary_assembly_primary_assembly:bTaeGut1_v1.p:1:1:114557415:1_REF	9982377	9982401	-	1	Contig65_pilon_4199725	1216	0.0842444	0.0789776	0.126964	0.155733	0.119866	0.0267715
Contig65_pilon	4199590	4199618	1_dna:primary_assembly_primary_assembly:bTaeGut1_v1.p:1:1:114557415:1_REF	9982508	9982536	-	1	Contig65_pilon_4199590	1217	0.0842444	0.0789776	0.126964	0.155733	0.119866	0.0267715
Contig65_pilon	4199545	4199571	1_dna:primary_assembly_primary_assembly:bTaeGut1_v1.p:1:1:114557415:1_REF	9982555	9982581	-	1	Contig65_pilon_4199545	1218	0.0842444	0.0789776	0.126964	0.155733	0.119866	0.0267715
Contig65_pilon	4199492	4199532	1_dna:primary_assembly_primary_assembly:bTaeGut1_v1.p:1:1:114557415:1_REF	9982594	9982634	-	1	Contig65_pilon_4199492	1219	0.0842444	0.0789776	0.126964	0.155733	0.119866	0.0267715
Contig65_pilon	4199419	4199463	1_dna:primary_assembly_primary_assembly:bTaeGut1_v1.p:1:1:114557415:1_REF	9982663	9982707	-	1	Contig65_pilon_4199419	1220	0.0842444	0.0789776	0.126964	0.155733	0.119866	0.0267715
Contig65_pilon	4199356	4199380	1_dna:primary_assembly_primary_assembly:bTaeGut1_v1.p:1:1:114557415:1_REF	9982746	9982770	-	1	Contig65_pilon_4199356	1221	0.0842444	0.0789776	0.126964	0.155733	0.119866	0.0267715
Contig65_pilon	4150579	4150604	1_dna:primary_assembly_primary_assembly:bTaeGut1_v1.p:1:1:114557415:1_REF	10032079	10032104	-	1	Contig65_pilon_4150579	1222	0.0919996	0.0599228	0.164699	0.151296	0.120178	0.0345188
Contig65_pilon	4150434	4150481	1_dna:primary_assembly_primary_assembly:bTaeGut1_v1.p:1:1:114557415:1_REF	10032203	10032250	-	1	Contig65_pilon_4150434	1223	0.0919996	0.0599228	0.164699	0.151296	0.120178	0.0345188
Contig65_pilon	4150355	4150389	1_dna:primary_assembly_primary_assembly:bTaeGut1_v1.p:1:1:114557415:1_REF	10032295	10032329	-	1	Contig65_pilon_4150355	1224	0.0919996	0.0599228	0.164699	0.151296	0.120178	0.0345188
Contig65_pilon	4150263	4150287	1_dna:primary_assembly_primary_assembly:bTaeGut1_v1.p:1:1:114557415:1_REF	10032397	10032421	-	1	Contig65_pilon_4150263	1225	0.0919996	0.0599228	0.164699	0.151296	0.120178	0.0345188
Contig65_pilon	4149489	4149514	1_dna:primary_assembly_primary_assembly:bTaeGut1_v1.p:1:1:114557415:1_REF	10032943	10032968	-	1	Contig65_pilon_4149489	1226	0.0919996	0.0599228	0.164699	0.151296	0.120178	0.0345188
Contig65_pilon	4100230	4100254	1_dna:primary_assembly_primary_assembly:bTaeGut1_v1.p:1:1:114557415:1_REF	10081968	10081992	-	1	Contig65_pilon_4100230	1227	0.222943	0.22998	0.209015	0.213242	0.107164	0.0429381
Contig65_pilon	4099988	4100012	1_dna:primary_assembly_primary_assembly:bTaeGut1_v1.p:1:1:114557415:1_REF	10082203	10082227	-	1	Contig65_pilon_4099988	1228	0.222943	0.22998	0.209015	0.213242	0.107164	0.0429381
Contig65_pilon	4099928	4099958	1_dna:primary_assembly_primary_assembly:bTaeGut1_v1.p:1:1:114557415:1_REF	10082257	10082287	-	1	Contig65_pilon_4099928	1229	0.222943	0.22998	0.209015	0.213242	0.107164	0.0429381
Contig65_pilon	4099599	4099632	1_dna:primary_assembly_primary_assembly:bTaeGut1_v1.p:1:1:114557415:1_REF	10082579	10082612	-	1	Contig65_pilon_4099599	1230	0.222943	0.22998	0.209015	0.213242	0.107164	0.0429381
Contig65_pilon	4099559	4099595	1_dna:primary_assembly_primary_assembly:bTaeGut1_v1.p:1:1:114557415:1_REF	10082616	10082652	-	1	Contig65_pilon_4099559	1231	0.222943	0.22998	0.209015	0.213242	0.107164	0.0429381
Contig65_pilon	4099426	4099495	1_dna:primary_assembly_primary_assembly:bTaeGut1_v1.p:1:1:114557415:1_REF	10082715	10082784	-	1	Contig65_pilon_4099426	1232	0.222943	0.22998	0.209015	0.213242	0.107164	0.0429381
Contig65_pilon	4099325	4099408	1_dna:primary_assembly_primary_assembly:bTaeGut1_v1.p:1:1:114557415:1_REF	10082802	10082885	-	1	Contig65_pilon_4099325	1233	0.222943	0.22998	0.209015	0.213242	0.107164	0.0429381
Contig65_pilon	4050294	4050318	1_dna:primary_assembly_primary_assembly:bTaeGut1_v1.p:1:1:114557415:1_REF	10129287	10129311	-	1	Contig65_pilon_4050294	1234	0.118985	0.0954369	0.184524	0.174698	0.121926	0.0340061
Contig65_pilon	4050074	4050099	1_dna:primary_assembly_primary_assembly:bTaeGut1_v1.p:1:1:114557415:1_REF	10129493	10129518	-	1	Contig65_pilon_4050074	1235	0.118985	0.0954369	0.184524	0.174698	0.121926	0.0340061
Contig65_pilon	4049935	4049960	1_dna:primary_assembly_primary_assembly:bTaeGut1_v1.p:1:1:114557415:1_REF	10129632	10129657	-	1	Contig65_pilon_4049935	1236	0.118985	0.0954369	0.184524	0.174698	0.121926	0.0340061
Contig65_pilon	4049839	4049869	1_dna:primary_assembly_primary_assembly:bTaeGut1_v1.p:1:1:114557415:1_REF	10129723	10129753	-	1	Contig65_pilon_4049839	1237	0.118985	0.0954369	0.184524	0.174698	0.121926	0.0340061
Contig65_pilon	4049729	4049753	1_dna:primary_assembly_primary_assembly:bTaeGut1_v1.p:1:1:114557415:1_REF	10129839	10129863	-	1	Contig65_pilon_4049729	1238	0.118985	0.0954369	0.184524	0.174698	0.121926	0.0340061
Contig65_pilon	4049627	4049666	1_dna:primary_assembly_primary_assembly:bTaeGut1_v1.p:1:1:114557415:1_REF	10129926	10129965	-	1	Contig65_pilon_4049627	1239	0.118985	0.0954369	0.184524	0.174698	0.121926	0.0340061
Contig65_pilon	4049578	4049620	1_dna:primary_assembly_primary_assembly:bTaeGut1_v1.p:1:1:114557415:1_REF	10129971	10130013	-	1	Contig65_pilon_4049578	1240	0.118985	0.0954369	0.184524	0.174698	0.121926	0.0340061
Contig65_pilon	4049536	4049560	1_dna:primary_assembly_primary_assembly:bTaeGut1_v1.p:1:1:114557415:1_REF	10130031	10130055	-	1	Contig65_pilon_4049536	1241	0.118985	0.0954369	0.184524	0.174698	0.121926	0.0340061
Contig65_pilon	4049492	4049532	1_dna:primary_assembly_primary_assembly:bTaeGut1_v1.p:1:1:114557415:1_REF	10130059	10130099	-	1	Contig65_pilon_4049492	1242	0.118985	0.0954369	0.184524	0.174698	0.121926	0.0340061
Contig65_pilon	4049332	4049359	1_dna:primary_assembly_primary_assembly:bTaeGut1_v1.p:1:1:114557415:1_REF	10130242	10130269	-	1	Contig65_pilon_4049332	1243	0.118985	0.0954369	0.184524	0.174698	0.121926	0.0340061
Contig65_pilon	4000619	4000690	1_dna:primary_assembly_primary_assembly:bTaeGut1_v1.p:1:1:114557415:1_REF	10178494	10178565	-	1	Contig65_pilon_4000619	1244	0.120437	0.134003	0.187283	0.224471	0.129485	0.0195203
Contig65_pilon	4000505	4000608	1_dna:primary_assembly_primary_assembly:bTaeGut1_v1.p:1:1:114557415:1_REF	10178576	10178679	-	1	Contig65_pilon_4000505	1245	0.120437	0.134003	0.187283	0.224471	0.129485	0.0195203
Contig65_pilon	4000431	4000491	1_dna:primary_assembly_primary_assembly:bTaeGut1_v1.p:1:1:114557415:1_REF	10178693	10178753	-	1	Contig65_pilon_4000431	1246	0.120437	0.134003	0.187283	0.224471	0.129485	0.0195203
Contig65_pilon	4000361	4000385	1_dna:primary_assembly_primary_assembly:bTaeGut1_v1.p:1:1:114557415:1_REF	10178799	10178823	-	1	Contig65_pilon_4000361	1247	0.120437	0.134003	0.187283	0.224471	0.129485	0.0195203
Contig65_pilon	4000163	4000199	1_dna:primary_assembly_primary_assembly:bTaeGut1_v1.p:1:1:114557415:1_REF	10178984	10179020	-	1	Contig65_pilon_4000163	1248	0.120437	0.134003	0.187283	0.224471	0.129485	0.0195203
Contig65_pilon	4000062	4000087	1_dna:primary_assembly_primary_assembly:bTaeGut1_v1.p:1:1:114557415:1_REF	10179095	10179120	-	1	Contig65_pilon_4000062	1249	0.120437	0.134003	0.187283	0.224471	0.129485	0.0195203
Contig65_pilon	3999978	4000007	1_dna:primary_assembly_primary_assembly:bTaeGut1_v1.p:1:1:114557415:1_REF	10179175	10179204	-	1	Contig65_pilon_3999978	1250	0.120437	0.134003	0.187283	0.224471	0.129485	0.0195203
Contig65_pilon	3999746	3999774	1_dna:primary_assembly_primary_assembly:bTaeGut1_v1.p:1:1:114557415:1_REF	10179426	10179454	-	1	Contig65_pilon_3999746	1251	0.120437	0.134003	0.187283	0.224471	0.129485	0.0195203
Contig65_pilon	3999653	3999695	1_dna:primary_assembly_primary_assembly:bTaeGut1_v1.p:1:1:114557415:1_REF	10179504	10179546	-	1	Contig65_pilon_3999653	1252	0.120437	0.134003	0.187283	0.224471	0.129485	0.0195203
Contig65_pilon	3999565	3999638	1_dna:primary_assembly_primary_assembly:bTaeGut1_v1.p:1:1:114557415:1_REF	10179561	10179634	-	1	Contig65_pilon_3999565	1253	0.120437	0.134003	0.187283	0.224471	0.129485	0.0195203
Contig65_pilon	3999530	3999563	1_dna:primary_assembly_primary_assembly:bTaeGut1_v1.p:1:1:114557415:1_REF	10179636	10179669	-	1	Contig65_pilon_3999530	1254	0.120437	0.134003	0.187283	0.224471	0.129485	0.0195203
Contig65_pilon	3999452	3999476	1_dna:primary_assembly_primary_assembly:bTaeGut1_v1.p:1:1:114557415:1_REF	10179724	10179748	-	1	Contig65_pilon_3999452	1255	0.120437	0.134003	0.187283	0.224471	0.129485	0.0195203
Contig65_pilon	3950630	3950657	1_dna:primary_assembly_primary_assembly:bTaeGut1_v1.p:1:1:114557415:1_REF	10228888	10228915	-	1	Contig65_pilon_3950630	1256	0.112987	0.0922761	0.154439	0.162315	0.111692	0.0250898
Contig65_pilon	3950489	3950514	1_dna:primary_assembly_primary_assembly:bTaeGut1_v1.p:1:1:114557415:1_REF	10229030	10229055	-	1	Contig65_pilon_3950489	1257	0.112987	0.0922761	0.154439	0.162315	0.111692	0.0250898
Contig65_pilon	3950321	3950365	1_dna:primary_assembly_primary_assembly:bTaeGut1_v1.p:1:1:114557415:1_REF	10229178	10229222	-	1	Contig65_pilon_3950321	1258	0.112987	0.0922761	0.154439	0.162315	0.111692	0.0250898
Contig65_pilon	3950024	3950048	1_dna:primary_assembly_primary_assembly:bTaeGut1_v1.p:1:1:114557415:1_REF	10229494	10229518	-	1	Contig65_pilon_3950024	1259	0.112987	0.0922761	0.154439	0.162315	0.111692	0.0250898
Contig65_pilon	3949858	3949885	1_dna:primary_assembly_primary_assembly:bTaeGut1_v1.p:1:1:114557415:1_REF	10229664	10229691	-	1	Contig65_pilon_3949858	1260	0.112987	0.0922761	0.154439	0.162315	0.111692	0.0250898
Contig65_pilon	3949776	3949800	1_dna:primary_assembly_primary_assembly:bTaeGut1_v1.p:1:1:114557415:1_REF	10229749	10229773	-	1	Contig65_pilon_3949776	1261	0.112987	0.0922761	0.154439	0.162315	0.111692	0.0250898
Contig65_pilon	3949675	3949731	1_dna:primary_assembly_primary_assembly:bTaeGut1_v1.p:1:1:114557415:1_REF	10229818	10229874	-	1	Contig65_pilon_3949675	1262	0.112987	0.0922761	0.154439	0.162315	0.111692	0.0250898
Contig65_pilon	3949643	3949671	1_dna:primary_assembly_primary_assembly:bTaeGut1_v1.p:1:1:114557415:1_REF	10229878	10229906	-	1	Contig65_pilon_3949643	1263	0.112987	0.0922761	0.154439	0.162315	0.111692	0.0250898
Contig65_pilon	3949614	3949639	1_dna:primary_assembly_primary_assembly:bTaeGut1_v1.p:1:1:114557415:1_REF	10229910	10229935	-	1	Contig65_pilon_3949614	1264	0.112987	0.0922761	0.154439	0.162315	0.111692	0.0250898
Contig65_pilon	3949581	3949605	1_dna:primary_assembly_primary_assembly:bTaeGut1_v1.p:1:1:114557415:1_REF	10229944	10229968	-	1	Contig65_pilon_3949581	1265	0.112987	0.0922761	0.154439	0.162315	0.111692	0.0250898
Contig65_pilon	3949527	3949551	1_dna:primary_assembly_primary_assembly:bTaeGut1_v1.p:1:1:114557415:1_REF	10229998	10230022	-	1	Contig65_pilon_3949527	1266	0.112987	0.0922761	0.154439	0.162315	0.111692	0.0250898
Contig65_pilon	3900597	3900653	1_dna:primary_assembly_primary_assembly:bTaeGut1_v1.p:1:1:114557415:1_REF	10280094	10280150	-	1	Contig65_pilon_3900597	1267	0.13102	0.11201	0.144973	0.145019	0.0444508	0.0317282
Contig65_pilon	3900452	3900526	1_dna:primary_assembly_primary_assembly:bTaeGut1_v1.p:1:1:114557415:1_REF	10280221	10280295	-	1	Contig65_pilon_3900452	1268	0.13102	0.11201	0.144973	0.145019	0.0444508	0.0317282
Contig65_pilon	3899897	3899923	1_dna:primary_assembly_primary_assembly:bTaeGut1_v1.p:1:1:114557415:1_REF	10280835	10280861	-	1	Contig65_pilon_3899897	1269	0.13102	0.11201	0.144973	0.145019	0.0444508	0.0317282
Contig65_pilon	3899774	3899814	1_dna:primary_assembly_primary_assembly:bTaeGut1_v1.p:1:1:114557415:1_REF	10280944	10280984	-	1	Contig65_pilon_3899774	1270	0.13102	0.11201	0.144973	0.145019	0.0444508	0.0317282
Contig65_pilon	3899640	3899679	1_dna:primary_assembly_primary_assembly:bTaeGut1_v1.p:1:1:114557415:1_REF	10281079	10281118	-	1	Contig65_pilon_3899640	1271	0.13102	0.11201	0.144973	0.145019	0.0444508	0.0317282
Contig65_pilon	3850460	3850486	1_dna:primary_assembly_primary_assembly:bTaeGut1_v1.p:1:1:114557415:1_REF	10330243	10330269	-	1	Contig65_pilon_3850460	1272	0.160901	0.186245	0.101826	0.131547	0.206479	0.0163559
Contig65_pilon	3850287	3850311	1_dna:primary_assembly_primary_assembly:bTaeGut1_v1.p:1:1:114557415:1_REF	10330418	10330442	-	1	Contig65_pilon_3850287	1273	0.160901	0.186245	0.101826	0.131547	0.206479	0.0163559
Contig65_pilon	3850235	3850266	1_dna:primary_assembly_primary_assembly:bTaeGut1_v1.p:1:1:114557415:1_REF	10330473	10330504	-	1	Contig65_pilon_3850235	1274	0.160901	0.186245	0.101826	0.131547	0.206479	0.0163559
Contig65_pilon	3850184	3850211	1_dna:primary_assembly_primary_assembly:bTaeGut1_v1.p:1:1:114557415:1_REF	10330528	10330555	-	1	Contig65_pilon_3850184	1275	0.160901	0.186245	0.101826	0.131547	0.206479	0.0163559
Contig65_pilon	3849845	3849869	1_dna:primary_assembly_primary_assembly:bTaeGut1_v1.p:1:1:114557415:1_REF	10330880	10330904	-	1	Contig65_pilon_3849845	1276	0.160901	0.186245	0.101826	0.131547	0.206479	0.0163559
Contig65_pilon	3849762	3849802	1_dna:primary_assembly_primary_assembly:bTaeGut1_v1.p:1:1:114557415:1_REF	10330947	10330987	-	1	Contig65_pilon_3849762	1277	0.160901	0.186245	0.101826	0.131547	0.206479	0.0163559
Contig65_pilon	3849443	3849494	1_dna:primary_assembly_primary_assembly:bTaeGut1_v1.p:1:1:114557415:1_REF	10331255	10331306	-	1	Contig65_pilon_3849443	1278	0.160901	0.186245	0.101826	0.131547	0.206479	0.0163559
Contig65_pilon	3849392	3849426	1_dna:primary_assembly_primary_assembly:bTaeGut1_v1.p:1:1:114557415:1_REF	10331323	10331357	-	1	Contig65_pilon_3849392	1279	0.160901	0.186245	0.101826	0.131547	0.206479	0.0163559
Contig65_pilon	3849364	3849388	1_dna:primary_assembly_primary_assembly:bTaeGut1_v1.p:1:1:114557415:1_REF	10331361	10331385	-	1	Contig65_pilon_3849364	1280	0.160901	0.186245	0.101826	0.131547	0.206479	0.0163559
Contig65_pilon	3800571	3800599	1_dna:primary_assembly_primary_assembly:bTaeGut1_v1.p:1:1:114557415:1_REF	10381017	10381045	-	1	Contig65_pilon_3800571	1281	0.187738	0.220834	0.163034	0.19292	0.183192	0.0278323
Contig65_pilon	3800504	3800534	1_dna:primary_assembly_primary_assembly:bTaeGut1_v1.p:1:1:114557415:1_REF	10381082	10381112	-	1	Contig65_pilon_3800504	1282	0.187738	0.220834	0.163034	0.19292	0.183192	0.0278323
Contig65_pilon	3800311	3800335	1_dna:primary_assembly_primary_assembly:bTaeGut1_v1.p:1:1:114557415:1_REF	10381281	10381305	-	1	Contig65_pilon_3800311	1283	0.187738	0.220834	0.163034	0.19292	0.183192	0.0278323
Contig65_pilon	3800203	3800227	1_dna:primary_assembly_primary_assembly:bTaeGut1_v1.p:1:1:114557415:1_REF	10381390	10381414	-	1	Contig65_pilon_3800203	1284	0.187738	0.220834	0.163034	0.19292	0.183192	0.0278323
Contig65_pilon	3799845	3799869	1_dna:primary_assembly_primary_assembly:bTaeGut1_v1.p:1:1:114557415:1_REF	10381754	10381778	-	1	Contig65_pilon_3799845	1285	0.187738	0.220834	0.163034	0.19292	0.183192	0.0278323
Contig65_pilon	3799775	3799799	1_dna:primary_assembly_primary_assembly:bTaeGut1_v1.p:1:1:114557415:1_REF	10381824	10381848	-	1	Contig65_pilon_3799775	1286	0.187738	0.220834	0.163034	0.19292	0.183192	0.0278323
Contig65_pilon	3799454	3799482	1_dna:primary_assembly_primary_assembly:bTaeGut1_v1.p:1:1:114557415:1_REF	10382137	10382165	-	1	Contig65_pilon_3799454	1287	0.187738	0.220834	0.163034	0.19292	0.183192	0.0278323
Contig65_pilon	3750032	3750056	1_dna:primary_assembly_primary_assembly:bTaeGut1_v1.p:1:1:114557415:1_REF	10431452	10431476	-	1	Contig65_pilon_3750032	1288	0.190313	0.18727	0.170961	0.189412	0.139035	0.0280641
Contig65_pilon	3749791	3749860	1_dna:primary_assembly_primary_assembly:bTaeGut1_v1.p:1:1:114557415:1_REF	10431648	10431717	-	1	Contig65_pilon_3749791	1289	0.190313	0.18727	0.170961	0.189412	0.139035	0.0280641
Contig65_pilon	3749487	3749520	1_dna:primary_assembly_primary_assembly:bTaeGut1_v1.p:1:1:114557415:1_REF	10431992	10432025	-	1	Contig65_pilon_3749487	1290	0.190313	0.18727	0.170961	0.189412	0.139035	0.0280641
Contig65_pilon	3749402	3749428	1_dna:primary_assembly_primary_assembly:bTaeGut1_v1.p:1:1:114557415:1_REF	10432084	10432110	-	1	Contig65_pilon_3749402	1291	0.190313	0.18727	0.170961	0.189412	0.139035	0.0280641
Contig65_pilon	3749341	3749397	1_dna:primary_assembly_primary_assembly:bTaeGut1_v1.p:1:1:114557415:1_REF	10432115	10432171	-	1	Contig65_pilon_3749341	1292	0.190313	0.18727	0.170961	0.189412	0.139035	0.0280641
Contig65_pilon	3700256	3700288	1_dna:primary_assembly_primary_assembly:bTaeGut1_v1.p:1:1:114557415:1_REF	10481775	10481807	-	1	Contig65_pilon_3700256	1293	0.112405	0.0924845	0.156885	0.161549	0.107427	0.0278359
Contig65_pilon	3700204	3700228	1_dna:primary_assembly_primary_assembly:bTaeGut1_v1.p:1:1:114557415:1_REF	10481835	10481859	-	1	Contig65_pilon_3700204	1294	0.112405	0.0924845	0.156885	0.161549	0.107427	0.0278359
Contig65_pilon	3700097	3700126	1_dna:primary_assembly_primary_assembly:bTaeGut1_v1.p:1:1:114557415:1_REF	10481941	10481970	-	1	Contig65_pilon_3700097	1295	0.112405	0.0924845	0.156885	0.161549	0.107427	0.0278359
Contig65_pilon	3699908	3699951	1_dna:primary_assembly_primary_assembly:bTaeGut1_v1.p:1:1:114557415:1_REF	10482119	10482162	-	1	Contig65_pilon_3699908	1296	0.112405	0.0924845	0.156885	0.161549	0.107427	0.0278359
Contig65_pilon	3699873	3699897	1_dna:primary_assembly_primary_assembly:bTaeGut1_v1.p:1:1:114557415:1_REF	10482173	10482197	-	1	Contig65_pilon_3699873	1297	0.112405	0.0924845	0.156885	0.161549	0.107427	0.0278359
Contig65_pilon	3699831	3699857	1_dna:primary_assembly_primary_assembly:bTaeGut1_v1.p:1:1:114557415:1_REF	10482213	10482239	-	1	Contig65_pilon_3699831	1298	0.112405	0.0924845	0.156885	0.161549	0.107427	0.0278359
Contig65_pilon	3699789	3699813	1_dna:primary_assembly_primary_assembly:bTaeGut1_v1.p:1:1:114557415:1_REF	10482257	10482281	-	1	Contig65_pilon_3699789	1299	0.112405	0.0924845	0.156885	0.161549	0.107427	0.0278359
Contig65_pilon	3699651	3699690	1_dna:primary_assembly_primary_assembly:bTaeGut1_v1.p:1:1:114557415:1_REF	10482380	10482419	-	1	Contig65_pilon_3699651	1300	0.112405	0.0924845	0.156885	0.161549	0.107427	0.0278359
Contig65_pilon	3699532	3699578	1_dna:primary_assembly_primary_assembly:bTaeGut1_v1.p:1:1:114557415:1_REF	10482492	10482538	-	1	Contig65_pilon_3699532	1301	0.112405	0.0924845	0.156885	0.161549	0.107427	0.0278359
Contig65_pilon	3699414	3699441	1_dna:primary_assembly_primary_assembly:bTaeGut1_v1.p:1:1:114557415:1_REF	10482629	10482656	-	1	Contig65_pilon_3699414	1302	0.112405	0.0924845	0.156885	0.161549	0.107427	0.0278359
Contig65_pilon	3699329	3699355	1_dna:primary_assembly_primary_assembly:bTaeGut1_v1.p:1:1:114557415:1_REF	10482731	10482757	-	1	Contig65_pilon_3699329	1303	0.112405	0.0924845	0.156885	0.161549	0.107427	0.0278359
Contig65_pilon	3650267	3650323	1_dna:primary_assembly_primary_assembly:bTaeGut1_v1.p:1:1:114557415:1_REF	10531912	10531968	-	1	Contig65_pilon_3650267	1304	0.186383	0.148133	0.192535	0.161351	0.178735	0.030369
Contig65_pilon	3650236	3650262	1_dna:primary_assembly_primary_assembly:bTaeGut1_v1.p:1:1:114557415:1_REF	10531973	10531999	-	1	Contig65_pilon_3650236	1305	0.186383	0.148133	0.192535	0.161351	0.178735	0.030369
Contig65_pilon	3650106	3650131	1_dna:primary_assembly_primary_assembly:bTaeGut1_v1.p:1:1:114557415:1_REF	10532103	10532128	-	1	Contig65_pilon_3650106	1306	0.186383	0.148133	0.192535	0.161351	0.178735	0.030369
Contig65_pilon	3650008	3650037	1_dna:primary_assembly_primary_assembly:bTaeGut1_v1.p:1:1:114557415:1_REF	10532197	10532226	-	1	Contig65_pilon_3650008	1307	0.186383	0.148133	0.192535	0.161351	0.178735	0.030369
Contig65_pilon	3649717	3649765	1_dna:primary_assembly_primary_assembly:bTaeGut1_v1.p:1:1:114557415:1_REF	10532438	10532486	-	1	Contig65_pilon_3649717	1308	0.186383	0.148133	0.192535	0.161351	0.178735	0.030369
Contig65_pilon	3600436	3600472	1_dna:primary_assembly_primary_assembly:bTaeGut1_v1.p:1:1:114557415:1_REF	10581382	10581418	-	1	Contig65_pilon_3600436	1309	0.130026	0.118471	0.143025	0.138289	0.0874972	0.0351004
Contig65_pilon	3600356	3600403	1_dna:primary_assembly_primary_assembly:bTaeGut1_v1.p:1:1:114557415:1_REF	10581451	10581498	-	1	Contig65_pilon_3600356	1310	0.130026	0.118471	0.143025	0.138289	0.0874972	0.0351004
Contig65_pilon	3600267	3600305	1_dna:primary_assembly_primary_assembly:bTaeGut1_v1.p:1:1:114557415:1_REF	10581549	10581587	-	1	Contig65_pilon_3600267	1311	0.130026	0.118471	0.143025	0.138289	0.0874972	0.0351004
Contig65_pilon	3600197	3600233	1_dna:primary_assembly_primary_assembly:bTaeGut1_v1.p:1:1:114557415:1_REF	10581621	10581657	-	1	Contig65_pilon_3600197	1312	0.130026	0.118471	0.143025	0.138289	0.0874972	0.0351004
Contig65_pilon	3600036	3600060	1_dna:primary_assembly_primary_assembly:bTaeGut1_v1.p:1:1:114557415:1_REF	10581803	10581827	-	1	Contig65_pilon_3600036	1313	0.130026	0.118471	0.143025	0.138289	0.0874972	0.0351004
Contig65_pilon	3599972	3599998	1_dna:primary_assembly_primary_assembly:bTaeGut1_v1.p:1:1:114557415:1_REF	10581866	10581892	-	1	Contig65_pilon_3599972	1314	0.130026	0.118471	0.143025	0.138289	0.0874972	0.0351004
Contig65_pilon	3599453	3599479	1_dna:primary_assembly_primary_assembly:bTaeGut1_v1.p:1:1:114557415:1_REF	10582381	10582407	-	1	Contig65_pilon_3599453	1315	0.130026	0.118471	0.143025	0.138289	0.0874972	0.0351004
Contig65_pilon	3550155	3550181	1_dna:primary_assembly_primary_assembly:bTaeGut1_v1.p:1:1:114557415:1_REF	10633131	10633157	-	1	Contig65_pilon_3550155	1316	0.263018	0.254875	0.184419	0.184958	0.133949	0.0378452
Contig65_pilon	3549552	3549587	1_dna:primary_assembly_primary_assembly:bTaeGut1_v1.p:1:1:114557415:1_REF	10633715	10633750	-	1	Contig65_pilon_3549552	1317	0.263018	0.254875	0.184419	0.184958	0.133949	0.0378452
Contig65_pilon	3500587	3500611	1_dna:primary_assembly_primary_assembly:bTaeGut1_v1.p:1:1:114557415:1_REF	10686117	10686141	-	1	Contig65_pilon_3500587	1318	0.141095	0.164509	0.151374	0.179487	0.0910543	0.0581856
Contig65_pilon	3500099	3500123	1_dna:primary_assembly_primary_assembly:bTaeGut1_v1.p:1:1:114557415:1_REF	10686615	10686639	-	1	Contig65_pilon_3500099	1319	0.141095	0.164509	0.151374	0.179487	0.0910543	0.0581856
Contig65_pilon	3500000	3500025	1_dna:primary_assembly_primary_assembly:bTaeGut1_v1.p:1:1:114557415:1_REF	10686713	10686738	-	1	Contig65_pilon_3500000	1320	0.141095	0.164509	0.151374	0.179487	0.0910543	0.0581856
Contig65_pilon	3450395	3450424	1_dna:primary_assembly_primary_assembly:bTaeGut1_v1.p:1:1:114557415:1_REF	10737490	10737519	-	1	Contig65_pilon_3450395	1321	0.0983039	0.100485	0.0878637	0.145923	0.149215	0.0989561
Contig65_pilon	3450321	3450353	1_dna:primary_assembly_primary_assembly:bTaeGut1_v1.p:1:1:114557415:1_REF	10737561	10737593	-	1	Contig65_pilon_3450321	1322	0.0983039	0.100485	0.0878637	0.145923	0.149215	0.0989561
Contig65_pilon	3450271	3450314	1_dna:primary_assembly_primary_assembly:bTaeGut1_v1.p:1:1:114557415:1_REF	10737600	10737643	-	1	Contig65_pilon_3450271	1323	0.0983039	0.100485	0.0878637	0.145923	0.149215	0.0989561
Contig65_pilon	3450201	3450237	1_dna:primary_assembly_primary_assembly:bTaeGut1_v1.p:1:1:114557415:1_REF	10737677	10737713	-	1	Contig65_pilon_3450201	1324	0.0983039	0.100485	0.0878637	0.145923	0.149215	0.0989561
Contig65_pilon	3450139	3450166	1_dna:primary_assembly_primary_assembly:bTaeGut1_v1.p:1:1:114557415:1_REF	10737748	10737775	-	1	Contig65_pilon_3450139	1325	0.0983039	0.100485	0.0878637	0.145923	0.149215	0.0989561
Contig65_pilon	3450079	3450123	1_dna:primary_assembly_primary_assembly:bTaeGut1_v1.p:1:1:114557415:1_REF	10737791	10737835	-	1	Contig65_pilon_3450079	1326	0.0983039	0.100485	0.0878637	0.145923	0.149215	0.0989561
Contig65_pilon	3450027	3450076	1_dna:primary_assembly_primary_assembly:bTaeGut1_v1.p:1:1:114557415:1_REF	10737838	10737887	-	1	Contig65_pilon_3450027	1327	0.0983039	0.100485	0.0878637	0.145923	0.149215	0.0989561
Contig65_pilon	3449949	3449995	1_dna:primary_assembly_primary_assembly:bTaeGut1_v1.p:1:1:114557415:1_REF	10737919	10737965	-	1	Contig65_pilon_3449949	1328	0.0983039	0.100485	0.0878637	0.145923	0.149215	0.0989561
Contig65_pilon	3449908	3449932	1_dna:primary_assembly_primary_assembly:bTaeGut1_v1.p:1:1:114557415:1_REF	10737982	10738006	-	1	Contig65_pilon_3449908	1329	0.0983039	0.100485	0.0878637	0.145923	0.149215	0.0989561
Contig65_pilon	3449872	3449900	1_dna:primary_assembly_primary_assembly:bTaeGut1_v1.p:1:1:114557415:1_REF	10738014	10738042	-	1	Contig65_pilon_3449872	1330	0.0983039	0.100485	0.0878637	0.145923	0.149215	0.0989561
Contig65_pilon	3449801	3449834	1_dna:primary_assembly_primary_assembly:bTaeGut1_v1.p:1:1:114557415:1_REF	10738080	10738113	-	1	Contig65_pilon_3449801	1331	0.0983039	0.100485	0.0878637	0.145923	0.149215	0.0989561
Contig65_pilon	3449764	3449800	1_dna:primary_assembly_primary_assembly:bTaeGut1_v1.p:1:1:114557415:1_REF	10738114	10738150	-	1	Contig65_pilon_3449764	1332	0.0983039	0.100485	0.0878637	0.145923	0.149215	0.0989561
Contig65_pilon	3449680	3449711	1_dna:primary_assembly_primary_assembly:bTaeGut1_v1.p:1:1:114557415:1_REF	10738202	10738233	-	1	Contig65_pilon_3449680	1333	0.0983039	0.100485	0.0878637	0.145923	0.149215	0.0989561
Contig65_pilon	3449643	3449667	1_dna:primary_assembly_primary_assembly:bTaeGut1_v1.p:1:1:114557415:1_REF	10738245	10738269	-	1	Contig65_pilon_3449643	1334	0.0983039	0.100485	0.0878637	0.145923	0.149215	0.0989561
Contig65_pilon	3449600	3449624	1_dna:primary_assembly_primary_assembly:bTaeGut1_v1.p:1:1:114557415:1_REF	10738288	10738312	-	1	Contig65_pilon_3449600	1335	0.0983039	0.100485	0.0878637	0.145923	0.149215	0.0989561
Contig65_pilon	3449542	3449583	1_dna:primary_assembly_primary_assembly:bTaeGut1_v1.p:1:1:114557415:1_REF	10738340	10738381	-	1	Contig65_pilon_3449542	1336	0.0983039	0.100485	0.0878637	0.145923	0.149215	0.0989561
Contig65_pilon	3449348	3449384	1_dna:primary_assembly_primary_assembly:bTaeGut1_v1.p:1:1:114557415:1_REF	10738539	10738575	-	1	Contig65_pilon_3449348	1337	0.0983039	0.100485	0.0878637	0.145923	0.149215	0.0989561
Contig65_pilon	3400427	3400455	1_dna:primary_assembly_primary_assembly:bTaeGut1_v1.p:1:1:114557415:1_REF	10786853	10786881	-	1	Contig65_pilon_3400427	1338	0.157364	0.131593	0.152653	0.154945	0.0762857	0.0614755
Contig65_pilon	3400374	3400400	1_dna:primary_assembly_primary_assembly:bTaeGut1_v1.p:1:1:114557415:1_REF	10786908	10786934	-	1	Contig65_pilon_3400374	1339	0.157364	0.131593	0.152653	0.154945	0.0762857	0.0614755
Contig65_pilon	3400340	3400369	1_dna:primary_assembly_primary_assembly:bTaeGut1_v1.p:1:1:114557415:1_REF	10786939	10786968	-	1	Contig65_pilon_3400340	1340	0.157364	0.131593	0.152653	0.154945	0.0762857	0.0614755
Contig65_pilon	3400313	3400337	1_dna:primary_assembly_primary_assembly:bTaeGut1_v1.p:1:1:114557415:1_REF	10786971	10786995	-	1	Contig65_pilon_3400313	1341	0.157364	0.131593	0.152653	0.154945	0.0762857	0.0614755
Contig65_pilon	3400229	3400255	1_dna:primary_assembly_primary_assembly:bTaeGut1_v1.p:1:1:114557415:1_REF	10787053	10787079	-	1	Contig65_pilon_3400229	1342	0.157364	0.131593	0.152653	0.154945	0.0762857	0.0614755
Contig65_pilon	3400180	3400209	1_dna:primary_assembly_primary_assembly:bTaeGut1_v1.p:1:1:114557415:1_REF	10787099	10787128	-	1	Contig65_pilon_3400180	1343	0.157364	0.131593	0.152653	0.154945	0.0762857	0.0614755
Contig65_pilon	3400126	3400162	1_dna:primary_assembly_primary_assembly:bTaeGut1_v1.p:1:1:114557415:1_REF	10787146	10787182	-	1	Contig65_pilon_3400126	1344	0.157364	0.131593	0.152653	0.154945	0.0762857	0.0614755
Contig65_pilon	3400096	3400122	1_dna:primary_assembly_primary_assembly:bTaeGut1_v1.p:1:1:114557415:1_REF	10787186	10787212	-	1	Contig65_pilon_3400096	1345	0.157364	0.131593	0.152653	0.154945	0.0762857	0.0614755
Contig65_pilon	3400013	3400049	1_dna:primary_assembly_primary_assembly:bTaeGut1_v1.p:1:1:114557415:1_REF	10787259	10787295	-	1	Contig65_pilon_3400013	1346	0.157364	0.131593	0.152653	0.154945	0.0762857	0.0614755
Contig65_pilon	3399799	3399834	1_dna:primary_assembly_primary_assembly:bTaeGut1_v1.p:1:1:114557415:1_REF	10787475	10787510	-	1	Contig65_pilon_3399799	1347	0.157364	0.131593	0.152653	0.154945	0.0762857	0.0614755
Contig65_pilon	3399566	3399598	1_dna:primary_assembly_primary_assembly:bTaeGut1_v1.p:1:1:114557415:1_REF	10787716	10787748	-	1	Contig65_pilon_3399566	1348	0.157364	0.131593	0.152653	0.154945	0.0762857	0.0614755
Contig65_pilon	3399507	3399533	1_dna:primary_assembly_primary_assembly:bTaeGut1_v1.p:1:1:114557415:1_REF	10787781	10787807	-	1	Contig65_pilon_3399507	1349	0.157364	0.131593	0.152653	0.154945	0.0762857	0.0614755
Contig65_pilon	3399361	3399397	1_dna:primary_assembly_primary_assembly:bTaeGut1_v1.p:1:1:114557415:1_REF	10787898	10787934	-	1	Contig65_pilon_3399361	1350	0.157364	0.131593	0.152653	0.154945	0.0762857	0.0614755
Contig65_pilon	3350641	3350692	1_dna:primary_assembly_primary_assembly:bTaeGut1_v1.p:1:1:114557415:1_REF	10837939	10837990	-	1	Contig65_pilon_3350641	1351	0.128603	0.129264	0.0866856	0.113377	0.0527305	0.0439663
Contig65_pilon	3350516	3350542	1_dna:primary_assembly_primary_assembly:bTaeGut1_v1.p:1:1:114557415:1_REF	10838089	10838115	-	1	Contig65_pilon_3350516	1352	0.128603	0.129264	0.0866856	0.113377	0.0527305	0.0439663
Contig65_pilon	3350491	3350515	1_dna:primary_assembly_primary_assembly:bTaeGut1_v1.p:1:1:114557415:1_REF	10838116	10838140	-	1	Contig65_pilon_3350491	1353	0.128603	0.129264	0.0866856	0.113377	0.0527305	0.0439663
Contig65_pilon	3350432	3350482	1_dna:primary_assembly_primary_assembly:bTaeGut1_v1.p:1:1:114557415:1_REF	10838149	10838199	-	1	Contig65_pilon_3350432	1354	0.128603	0.129264	0.0866856	0.113377	0.0527305	0.0439663
Contig65_pilon	3350357	3350381	1_dna:primary_assembly_primary_assembly:bTaeGut1_v1.p:1:1:114557415:1_REF	10838262	10838286	-	1	Contig65_pilon_3350357	1355	0.128603	0.129264	0.0866856	0.113377	0.0527305	0.0439663
Contig65_pilon	3350165	3350189	1_dna:primary_assembly_primary_assembly:bTaeGut1_v1.p:1:1:114557415:1_REF	10838465	10838489	-	1	Contig65_pilon_3350165	1356	0.128603	0.129264	0.0866856	0.113377	0.0527305	0.0439663
Contig65_pilon	3350038	3350067	1_dna:primary_assembly_primary_assembly:bTaeGut1_v1.p:1:1:114557415:1_REF	10838598	10838627	-	1	Contig65_pilon_3350038	1357	0.128603	0.129264	0.0866856	0.113377	0.0527305	0.0439663
Contig65_pilon	3349921	3349945	1_dna:primary_assembly_primary_assembly:bTaeGut1_v1.p:1:1:114557415:1_REF	10838722	10838746	-	1	Contig65_pilon_3349921	1358	0.128603	0.129264	0.0866856	0.113377	0.0527305	0.0439663
Contig65_pilon	3349548	3349572	1_dna:primary_assembly_primary_assembly:bTaeGut1_v1.p:1:1:114557415:1_REF	10839111	10839135	-	1	Contig65_pilon_3349548	1359	0.128603	0.129264	0.0866856	0.113377	0.0527305	0.0439663
Contig65_pilon	3299822	3299853	1_dna:primary_assembly_primary_assembly:bTaeGut1_v1.p:1:1:114557415:1_REF	10886527	10886558	-	1	Contig65_pilon_3299822	1360	0.145611	0.129851	0.106769	0.110131	0.0684967	0.0283797
Contig65_pilon	3299786	3299810	1_dna:primary_assembly_primary_assembly:bTaeGut1_v1.p:1:1:114557415:1_REF	10886565	10886589	-	1	Contig65_pilon_3299786	1361	0.145611	0.129851	0.106769	0.110131	0.0684967	0.0283797
Contig65_pilon	3250512	3250588	1_dna:primary_assembly_primary_assembly:bTaeGut1_v1.p:1:1:114557415:1_REF	10939994	10940070	-	1	Contig65_pilon_3250512	1362	0.188459	0.170037	0.159522	0.144785	0.116678	0.0381504
Contig65_pilon	3250429	3250508	1_dna:primary_assembly_primary_assembly:bTaeGut1_v1.p:1:1:114557415:1_REF	10940074	10940153	-	1	Contig65_pilon_3250429	1363	0.188459	0.170037	0.159522	0.144785	0.116678	0.0381504
Contig65_pilon	3250040	3250065	1_dna:primary_assembly_primary_assembly:bTaeGut1_v1.p:1:1:114557415:1_REF	10940514	10940539	-	1	Contig65_pilon_3250040	1364	0.188459	0.170037	0.159522	0.144785	0.116678	0.0381504
Contig65_pilon	3249644	3249674	1_dna:primary_assembly_primary_assembly:bTaeGut1_v1.p:1:1:114557415:1_REF	10940903	10940933	-	1	Contig65_pilon_3249644	1365	0.188459	0.170037	0.159522	0.144785	0.116678	0.0381504
Contig65_pilon	3249341	3249365	1_dna:primary_assembly_primary_assembly:bTaeGut1_v1.p:1:1:114557415:1_REF	10941219	10941243	-	1	Contig65_pilon_3249341	1366	0.188459	0.170037	0.159522	0.144785	0.116678	0.0381504
Contig65_pilon	3200009	3200037	1_dna:primary_assembly_primary_assembly:bTaeGut1_v1.p:1:1:114557415:1_REF	10990355	10990383	-	1	Contig65_pilon_3200009	1367	0.156429	0.155057	0.191372	0.215159	0.108327	0.0469465
Contig65_pilon	3199680	3199704	1_dna:primary_assembly_primary_assembly:bTaeGut1_v1.p:1:1:114557415:1_REF	10990679	10990703	-	1	Contig65_pilon_3199680	1368	0.156429	0.155057	0.191372	0.215159	0.108327	0.0469465
Contig65_pilon	3199513	3199591	1_dna:primary_assembly_primary_assembly:bTaeGut1_v1.p:1:1:114557415:1_REF	10990793	10990871	-	1	Contig65_pilon_3199513	1369	0.156429	0.155057	0.191372	0.215159	0.108327	0.0469465
Contig65_pilon	3150559	3150585	1_dna:primary_assembly_primary_assembly:bTaeGut1_v1.p:1:1:114557415:1_REF	11039007	11039033	-	1	Contig65_pilon_3150559	1370	0.10755	0.112856	0.148285	0.158655	0.0841714	0.0254564
Contig65_pilon	3150356	3150382	1_dna:primary_assembly_primary_assembly:bTaeGut1_v1.p:1:1:114557415:1_REF	11039210	11039236	-	1	Contig65_pilon_3150356	1371	0.10755	0.112856	0.148285	0.158655	0.0841714	0.0254564
Contig65_pilon	3150238	3150262	1_dna:primary_assembly_primary_assembly:bTaeGut1_v1.p:1:1:114557415:1_REF	11039331	11039355	-	1	Contig65_pilon_3150238	1372	0.10755	0.112856	0.148285	0.158655	0.0841714	0.0254564
Contig65_pilon	3150071	3150107	1_dna:primary_assembly_primary_assembly:bTaeGut1_v1.p:1:1:114557415:1_REF	11039486	11039522	-	1	Contig65_pilon_3150071	1373	0.10755	0.112856	0.148285	0.158655	0.0841714	0.0254564
Contig65_pilon	3149410	3149439	1_dna:primary_assembly_primary_assembly:bTaeGut1_v1.p:1:1:114557415:1_REF	11040114	11040143	-	1	Contig65_pilon_3149410	1374	0.10755	0.112856	0.148285	0.158655	0.0841714	0.0254564
Contig65_pilon	3100569	3100596	1_dna:primary_assembly_primary_assembly:bTaeGut1_v1.p:1:1:114557415:1_REF	11097441	11097468	-	1	Contig65_pilon_3100569	1375	0.124706	0.148622	0.13888	0.16904	0.0941674	0.0277611
Contig65_pilon	3100167	3100238	1_dna:primary_assembly_primary_assembly:bTaeGut1_v1.p:1:1:114557415:1_REF	11097791	11097862	-	1	Contig65_pilon_3100167	1376	0.124706	0.148622	0.13888	0.16904	0.0941674	0.0277611
Contig65_pilon	3100005	3100029	1_dna:primary_assembly_primary_assembly:bTaeGut1_v1.p:1:1:114557415:1_REF	11097999	11098023	-	1	Contig65_pilon_3100005	1377	0.124706	0.148622	0.13888	0.16904	0.0941674	0.0277611
Contig65_pilon	3099944	3099971	1_dna:primary_assembly_primary_assembly:bTaeGut1_v1.p:1:1:114557415:1_REF	11098057	11098084	-	1	Contig65_pilon_3099944	1378	0.124706	0.148622	0.13888	0.16904	0.0941674	0.0277611
Contig65_pilon	3099875	3099906	1_dna:primary_assembly_primary_assembly:bTaeGut1_v1.p:1:1:114557415:1_REF	11098121	11098152	-	1	Contig65_pilon_3099875	1379	0.124706	0.148622	0.13888	0.16904	0.0941674	0.0277611
Contig65_pilon	3099668	3099697	1_dna:primary_assembly_primary_assembly:bTaeGut1_v1.p:1:1:114557415:1_REF	11098349	11098378	-	1	Contig65_pilon_3099668	1380	0.124706	0.148622	0.13888	0.16904	0.0941674	0.0277611
Contig65_pilon	3050584	3050614	1_dna:primary_assembly_primary_assembly:bTaeGut1_v1.p:1:1:114557415:1_REF	11150064	11150094	-	1	Contig65_pilon_3050584	1381	0.121656	0.103982	0.224102	0.257027	0.207025	0.0342287
Contig65_pilon	3050499	3050523	1_dna:primary_assembly_primary_assembly:bTaeGut1_v1.p:1:1:114557415:1_REF	11150156	11150180	-	1	Contig65_pilon_3050499	1382	0.121656	0.103982	0.224102	0.257027	0.207025	0.0342287
Contig65_pilon	3050268	3050292	1_dna:primary_assembly_primary_assembly:bTaeGut1_v1.p:1:1:114557415:1_REF	11150384	11150408	-	1	Contig65_pilon_3050268	1383	0.121656	0.103982	0.224102	0.257027	0.207025	0.0342287
Contig65_pilon	3049958	3049983	1_dna:primary_assembly_primary_assembly:bTaeGut1_v1.p:1:1:114557415:1_REF	11150700	11150725	-	1	Contig65_pilon_3049958	1384	0.121656	0.103982	0.224102	0.257027	0.207025	0.0342287
Contig65_pilon	3049922	3049947	1_dna:primary_assembly_primary_assembly:bTaeGut1_v1.p:1:1:114557415:1_REF	11150736	11150761	-	1	Contig65_pilon_3049922	1385	0.121656	0.103982	0.224102	0.257027	0.207025	0.0342287
Contig65_pilon	3000408	3000478	1_dna:primary_assembly_primary_assembly:bTaeGut1_v1.p:1:1:114557415:1_REF	11166333	11166403	-	1	Contig65_pilon_3000408	1386	0.105292	0.0542409	0.240903	0.204236	0.136706	0.0390225
Contig65_pilon	3000083	3000109	1_dna:primary_assembly_primary_assembly:bTaeGut1_v1.p:1:1:114557415:1_REF	11166705	11166731	-	1	Contig65_pilon_3000083	1387	0.105292	0.0542409	0.240903	0.204236	0.136706	0.0390225
Contig65_pilon	2999346	2999377	1_dna:primary_assembly_primary_assembly:bTaeGut1_v1.p:1:1:114557415:1_REF	11167706	11167737	-	1	Contig65_pilon_2999346	1388	0.105292	0.0542409	0.240903	0.204236	0.136706	0.0390225
Contig65_pilon	2949456	2949480	1_dna:primary_assembly_primary_assembly:bTaeGut1_v1.p:1:1:114557415:1_REF	11216905	11216929	-	1	Contig65_pilon_2949456	1389	0.118272	0.123874	0.184814	0.208066	0.152641	0.0444765
Contig65_pilon	2900246	2900271	1_dna:primary_assembly_primary_assembly:bTaeGut1_v1.p:1:1:114557415:1_REF	11265767	11265792	-	1	Contig65_pilon_2900246	1390	0.105893	0.101222	0.154794	0.16505	0.068078	0.0277283
Contig65_pilon	2899730	2899764	1_dna:primary_assembly_primary_assembly:bTaeGut1_v1.p:1:1:114557415:1_REF	11266270	11266304	-	1	Contig65_pilon_2899730	1391	0.105893	0.101222	0.154794	0.16505	0.068078	0.0277283
Contig65_pilon	2899631	2899693	1_dna:primary_assembly_primary_assembly:bTaeGut1_v1.p:1:1:114557415:1_REF	11266341	11266403	-	1	Contig65_pilon_2899631	1392	0.105893	0.101222	0.154794	0.16505	0.068078	0.0277283
Contig65_pilon	2800070	2800127	1_dna:primary_assembly_primary_assembly:bTaeGut1_v1.p:1:1:114557415:1_REF	11367740	11367797	-	1	Contig65_pilon_2800070	1393	0.125346	0.132438	0.131899	0.134861	0.167859	0.024472
Contig65_pilon	2800014	2800061	1_dna:primary_assembly_primary_assembly:bTaeGut1_v1.p:1:1:114557415:1_REF	11367806	11367853	-	1	Contig65_pilon_2800014	1394	0.125346	0.132438	0.131899	0.134861	0.167859	0.024472
Contig65_pilon	2799523	2799549	1_dna:primary_assembly_primary_assembly:bTaeGut1_v1.p:1:1:114557415:1_REF	11368324	11368350	-	1	Contig65_pilon_2799523	1395	0.125346	0.132438	0.131899	0.134861	0.167859	0.024472
Contig65_pilon	2750541	2750565	1_dna:primary_assembly_primary_assembly:bTaeGut1_v1.p:1:1:114557415:1_REF	11418507	11418531	-	1	Contig65_pilon_2750541	1396	0.103073	0.104388	0.0981694	0.153349	0.103248	0.0298527
Contig65_pilon	2750202	2750226	1_dna:primary_assembly_primary_assembly:bTaeGut1_v1.p:1:1:114557415:1_REF	11418833	11418857	-	1	Contig65_pilon_2750202	1397	0.103073	0.104388	0.0981694	0.153349	0.103248	0.0298527
Contig65_pilon	2750089	2750129	1_dna:primary_assembly_primary_assembly:bTaeGut1_v1.p:1:1:114557415:1_REF	11418930	11418970	-	1	Contig65_pilon_2750089	1398	0.103073	0.104388	0.0981694	0.153349	0.103248	0.0298527
Contig65_pilon	2749997	2750047	1_dna:primary_assembly_primary_assembly:bTaeGut1_v1.p:1:1:114557415:1_REF	11419012	11419062	-	1	Contig65_pilon_2749997	1399	0.103073	0.104388	0.0981694	0.153349	0.103248	0.0298527
Contig65_pilon	2749910	2749977	1_dna:primary_assembly_primary_assembly:bTaeGut1_v1.p:1:1:114557415:1_REF	11419082	11419149	-	1	Contig65_pilon_2749910	1400	0.103073	0.104388	0.0981694	0.153349	0.103248	0.0298527
Contig65_pilon	2749493	2749522	1_dna:primary_assembly_primary_assembly:bTaeGut1_v1.p:1:1:114557415:1_REF	11419562	11419591	-	1	Contig65_pilon_2749493	1401	0.103073	0.104388	0.0981694	0.153349	0.103248	0.0298527
Contig65_pilon	2700514	2700547	1_dna:primary_assembly_primary_assembly:bTaeGut1_v1.p:1:1:114557415:1_REF	11466328	11466361	-	1	Contig65_pilon_2700514	1402	0.136018	0.113979	0.153529	0.162794	0.109571	0.00901491
Contig65_pilon	2700197	2700255	1_dna:primary_assembly_primary_assembly:bTaeGut1_v1.p:1:1:114557415:1_REF	11466625	11466683	-	1	Contig65_pilon_2700197	1403	0.136018	0.113979	0.153529	0.162794	0.109571	0.00901491
Contig65_pilon	2700064	2700088	1_dna:primary_assembly_primary_assembly:bTaeGut1_v1.p:1:1:114557415:1_REF	11466791	11466815	-	1	Contig65_pilon_2700064	1404	0.136018	0.113979	0.153529	0.162794	0.109571	0.00901491
Contig65_pilon	2699959	2699985	1_dna:primary_assembly_primary_assembly:bTaeGut1_v1.p:1:1:114557415:1_REF	11466894	11466920	-	1	Contig65_pilon_2699959	1405	0.136018	0.113979	0.153529	0.162794	0.109571	0.00901491
Contig65_pilon	2699736	2699762	1_dna:primary_assembly_primary_assembly:bTaeGut1_v1.p:1:1:114557415:1_REF	11467123	11467149	-	1	Contig65_pilon_2699736	1406	0.136018	0.113979	0.153529	0.162794	0.109571	0.00901491
Contig65_pilon	2699362	2699391	1_dna:primary_assembly_primary_assembly:bTaeGut1_v1.p:1:1:114557415:1_REF	11467493	11467522	-	1	Contig65_pilon_2699362	1407	0.136018	0.113979	0.153529	0.162794	0.109571	0.00901491
Contig65_pilon	2650521	2650555	1_dna:primary_assembly_primary_assembly:bTaeGut1_v1.p:1:1:114557415:1_REF	11518173	11518207	-	1	Contig65_pilon_2650521	1408	0.147043	0.149482	0.207612	0.238856	0.172067	0.0328889
Contig65_pilon	2650185	2650211	1_dna:primary_assembly_primary_assembly:bTaeGut1_v1.p:1:1:114557415:1_REF	11518521	11518547	-	1	Contig65_pilon_2650185	1409	0.147043	0.149482	0.207612	0.238856	0.172067	0.0328889
Contig65_pilon	2649859	2649897	1_dna:primary_assembly_primary_assembly:bTaeGut1_v1.p:1:1:114557415:1_REF	11518686	11518724	-	1	Contig65_pilon_2649859	1410	0.147043	0.149482	0.207612	0.238856	0.172067	0.0328889
Contig65_pilon	2649783	2649807	1_dna:primary_assembly_primary_assembly:bTaeGut1_v1.p:1:1:114557415:1_REF	11518776	11518800	-	1	Contig65_pilon_2649783	1411	0.147043	0.149482	0.207612	0.238856	0.172067	0.0328889
Contig65_pilon	2649740	2649780	1_dna:primary_assembly_primary_assembly:bTaeGut1_v1.p:1:1:114557415:1_REF	11518803	11518843	-	1	Contig65_pilon_2649740	1412	0.147043	0.149482	0.207612	0.238856	0.172067	0.0328889
Contig65_pilon	2600502	2600529	1_dna:primary_assembly_primary_assembly:bTaeGut1_v1.p:1:1:114557415:1_REF	11569559	11569586	-	1	Contig65_pilon_2600502	1413	0.114306	0.115742	0.255377	0.272786	0.323913	0.0471325
Contig65_pilon	2600459	2600493	1_dna:primary_assembly_primary_assembly:bTaeGut1_v1.p:1:1:114557415:1_REF	11569595	11569629	-	1	Contig65_pilon_2600459	1414	0.114306	0.115742	0.255377	0.272786	0.323913	0.0471325
Contig65_pilon	2600116	2600144	1_dna:primary_assembly_primary_assembly:bTaeGut1_v1.p:1:1:114557415:1_REF	11569949	11569977	-	1	Contig65_pilon_2600116	1415	0.114306	0.115742	0.255377	0.272786	0.323913	0.0471325
Contig65_pilon	2599763	2599787	1_dna:primary_assembly_primary_assembly:bTaeGut1_v1.p:1:1:114557415:1_REF	11570298	11570322	-	1	Contig65_pilon_2599763	1416	0.114306	0.115742	0.255377	0.272786	0.323913	0.0471325
Contig65_pilon	2599469	2599493	1_dna:primary_assembly_primary_assembly:bTaeGut1_v1.p:1:1:114557415:1_REF	11570596	11570620	-	1	Contig65_pilon_2599469	1417	0.114306	0.115742	0.255377	0.272786	0.323913	0.0471325
Contig65_pilon	2599346	2599371	1_dna:primary_assembly_primary_assembly:bTaeGut1_v1.p:1:1:114557415:1_REF	11570717	11570742	-	1	Contig65_pilon_2599346	1418	0.114306	0.115742	0.255377	0.272786	0.323913	0.0471325
Contig65_pilon	2550604	2550628	1_dna:primary_assembly_primary_assembly:bTaeGut1_v1.p:1:1:114557415:1_REF	11619927	11619951	-	1	Contig65_pilon_2550604	1419	0.147576	0.122293	0.269426	0.267127	0.269431	0.0363016
Contig65_pilon	2550563	2550588	1_dna:primary_assembly_primary_assembly:bTaeGut1_v1.p:1:1:114557415:1_REF	11619967	11619992	-	1	Contig65_pilon_2550563	1420	0.147576	0.122293	0.269426	0.267127	0.269431	0.0363016
Contig65_pilon	2550386	2550410	1_dna:primary_assembly_primary_assembly:bTaeGut1_v1.p:1:1:114557415:1_REF	11620151	11620175	-	1	Contig65_pilon_2550386	1421	0.147576	0.122293	0.269426	0.267127	0.269431	0.0363016
Contig65_pilon	2550157	2550181	1_dna:primary_assembly_primary_assembly:bTaeGut1_v1.p:1:1:114557415:1_REF	11620386	11620410	-	1	Contig65_pilon_2550157	1422	0.147576	0.122293	0.269426	0.267127	0.269431	0.0363016
Contig65_pilon	2549762	2549787	1_dna:primary_assembly_primary_assembly:bTaeGut1_v1.p:1:1:114557415:1_REF	11620757	11620782	-	1	Contig65_pilon_2549762	1423	0.147576	0.122293	0.269426	0.267127	0.269431	0.0363016
Contig65_pilon	2500399	2500443	1_dna:primary_assembly_primary_assembly:bTaeGut1_v1.p:1:1:114557415:1_REF	11671845	11671889	-	1	Contig65_pilon_2500399	1424	0.125191	0.111694	0.220698	0.202515	0.300176	0.0608733
Contig65_pilon	2499811	2499839	1_dna:primary_assembly_primary_assembly:bTaeGut1_v1.p:1:1:114557415:1_REF	11672446	11672474	-	1	Contig65_pilon_2499811	1425	0.125191	0.111694	0.220698	0.202515	0.300176	0.0608733
Contig65_pilon	2499746	2499778	1_dna:primary_assembly_primary_assembly:bTaeGut1_v1.p:1:1:114557415:1_REF	11672507	11672539	-	1	Contig65_pilon_2499746	1426	0.125191	0.111694	0.220698	0.202515	0.300176	0.0608733
Contig65_pilon	2449412	2449449	1_dna:primary_assembly_primary_assembly:bTaeGut1_v1.p:1:1:114557415:1_REF	11722532	11722569	-	1	Contig65_pilon_2449412	1427	0.153006	0.132433	0.144146	0.135802	0.0958082	0.0344849
Contig65_pilon	2400142	2400178	1_dna:primary_assembly_primary_assembly:bTaeGut1_v1.p:1:1:114557415:1_REF	11775465	11775501	-	1	Contig65_pilon_2400142	1428	0.111223	0.0806173	0.130124	0.11345	0.10009	0.0382567
Contig65_pilon	2400073	2400113	1_dna:primary_assembly_primary_assembly:bTaeGut1_v1.p:1:1:114557415:1_REF	11775530	11775570	-	1	Contig65_pilon_2400073	1429	0.111223	0.0806173	0.130124	0.11345	0.10009	0.0382567
Contig65_pilon	2399939	2399964	1_dna:primary_assembly_primary_assembly:bTaeGut1_v1.p:1:1:114557415:1_REF	11775679	11775704	-	1	Contig65_pilon_2399939	1430	0.111223	0.0806173	0.130124	0.11345	0.10009	0.0382567
Contig65_pilon	2399467	2399504	1_dna:primary_assembly_primary_assembly:bTaeGut1_v1.p:1:1:114557415:1_REF	11776183	11776220	-	1	Contig65_pilon_2399467	1431	0.111223	0.0806173	0.130124	0.11345	0.10009	0.0382567
Contig65_pilon	2350104	2350133	1_dna:primary_assembly_primary_assembly:bTaeGut1_v1.p:1:1:114557415:1_REF	11825083	11825112	-	1	Contig65_pilon_2350104	1432	0.139689	0.132095	0.130102	0.136589	0.123593	0.0341467
Contig65_pilon	2350072	2350097	1_dna:primary_assembly_primary_assembly:bTaeGut1_v1.p:1:1:114557415:1_REF	11825120	11825145	-	1	Contig65_pilon_2350072	1433	0.139689	0.132095	0.130102	0.136589	0.123593	0.0341467
Contig65_pilon	2350034	2350062	1_dna:primary_assembly_primary_assembly:bTaeGut1_v1.p:1:1:114557415:1_REF	11825155	11825183	-	1	Contig65_pilon_2350034	1434	0.139689	0.132095	0.130102	0.136589	0.123593	0.0341467
Contig65_pilon	2350003	2350033	1_dna:primary_assembly_primary_assembly:bTaeGut1_v1.p:1:1:114557415:1_REF	11825184	11825214	-	1	Contig65_pilon_2350003	1435	0.139689	0.132095	0.130102	0.136589	0.123593	0.0341467
Contig65_pilon	2349938	2350000	1_dna:primary_assembly_primary_assembly:bTaeGut1_v1.p:1:1:114557415:1_REF	11825217	11825279	-	1	Contig65_pilon_2349938	1436	0.139689	0.132095	0.130102	0.136589	0.123593	0.0341467
Contig65_pilon	2349911	2349935	1_dna:primary_assembly_primary_assembly:bTaeGut1_v1.p:1:1:114557415:1_REF	11825281	11825305	-	1	Contig65_pilon_2349911	1437	0.139689	0.132095	0.130102	0.136589	0.123593	0.0341467
Contig65_pilon	2349775	2349799	1_dna:primary_assembly_primary_assembly:bTaeGut1_v1.p:1:1:114557415:1_REF	11825417	11825441	-	1	Contig65_pilon_2349775	1438	0.139689	0.132095	0.130102	0.136589	0.123593	0.0341467
Contig65_pilon	2349488	2349512	1_dna:primary_assembly_primary_assembly:bTaeGut1_v1.p:1:1:114557415:1_REF	11825781	11825805	-	1	Contig65_pilon_2349488	1439	0.139689	0.132095	0.130102	0.136589	0.123593	0.0341467
Contig65_pilon	2300484	2300521	1_dna:primary_assembly_primary_assembly:bTaeGut1_v1.p:1:1:114557415:1_REF	11874059	11874096	-	1	Contig65_pilon_2300484	1440	0.127892	0.123124	0.212976	0.229779	0.129552	0.0314485
Contig65_pilon	2300306	2300332	1_dna:primary_assembly_primary_assembly:bTaeGut1_v1.p:1:1:114557415:1_REF	11875177	11875203	-	1	Contig65_pilon_2300306	1441	0.127892	0.123124	0.212976	0.229779	0.129552	0.0314485
Contig65_pilon	2300189	2300219	1_dna:primary_assembly_primary_assembly:bTaeGut1_v1.p:1:1:114557415:1_REF	11875294	11875324	-	1	Contig65_pilon_2300189	1442	0.127892	0.123124	0.212976	0.229779	0.129552	0.0314485
Contig65_pilon	2300098	2300122	1_dna:primary_assembly_primary_assembly:bTaeGut1_v1.p:1:1:114557415:1_REF	11875390	11875414	-	1	Contig65_pilon_2300098	1443	0.127892	0.123124	0.212976	0.229779	0.129552	0.0314485
Contig65_pilon	2300067	2300091	1_dna:primary_assembly_primary_assembly:bTaeGut1_v1.p:1:1:114557415:1_REF	11875421	11875445	-	1	Contig65_pilon_2300067	1444	0.127892	0.123124	0.212976	0.229779	0.129552	0.0314485
Contig65_pilon	2300017	2300054	1_dna:primary_assembly_primary_assembly:bTaeGut1_v1.p:1:1:114557415:1_REF	11875458	11875495	-	1	Contig65_pilon_2300017	1445	0.127892	0.123124	0.212976	0.229779	0.129552	0.0314485
Contig65_pilon	2299864	2299956	1_dna:primary_assembly_primary_assembly:bTaeGut1_v1.p:1:1:114557415:1_REF	11875556	11875648	-	1	Contig65_pilon_2299864	1446	0.127892	0.123124	0.212976	0.229779	0.129552	0.0314485
Contig65_pilon	2299724	2299750	1_dna:primary_assembly_primary_assembly:bTaeGut1_v1.p:1:1:114557415:1_REF	11875762	11875788	-	1	Contig65_pilon_2299724	1447	0.127892	0.123124	0.212976	0.229779	0.129552	0.0314485
Contig65_pilon	2199726	2199753	1_dna:primary_assembly_primary_assembly:bTaeGut1_v1.p:1:1:114557415:1_REF	12054816	12054843	-	1	Contig65_pilon_2199726	1448	0.167948	0.188054	0.165858	0.189322	0.156303	0.0151369
Contig65_pilon	2150049	2150075	1_dna:primary_assembly_primary_assembly:bTaeGut1_v1.p:1:1:114557415:1_REF	12107411	12107437	-	1	Contig65_pilon_2150049	1449	0.205885	0.194801	0.26462	0.268985	0.0801855	0.0290248
Contig65_pilon	2149663	2149709	1_dna:primary_assembly_primary_assembly:bTaeGut1_v1.p:1:1:114557415:1_REF	12107775	12107821	-	1	Contig65_pilon_2149663	1450	0.205885	0.194801	0.26462	0.268985	0.0801855	0.0290248
Contig65_pilon	2100289	2100331	1_dna:primary_assembly_primary_assembly:bTaeGut1_v1.p:1:1:114557415:1_REF	12156937	12156979	-	1	Contig65_pilon_2100289	1451	0.156233	0.152036	0.193044	0.215337	0.120394	0.0589359
Contig65_pilon	2100241	2100265	1_dna:primary_assembly_primary_assembly:bTaeGut1_v1.p:1:1:114557415:1_REF	12157002	12157026	-	1	Contig65_pilon_2100241	1452	0.156233	0.152036	0.193044	0.215337	0.120394	0.0589359
Contig65_pilon	2100159	2100201	1_dna:primary_assembly_primary_assembly:bTaeGut1_v1.p:1:1:114557415:1_REF	12157066	12157108	-	1	Contig65_pilon_2100159	1453	0.156233	0.152036	0.193044	0.215337	0.120394	0.0589359
Contig65_pilon	2100036	2100070	1_dna:primary_assembly_primary_assembly:bTaeGut1_v1.p:1:1:114557415:1_REF	12157197	12157231	-	1	Contig65_pilon_2100036	1454	0.156233	0.152036	0.193044	0.215337	0.120394	0.0589359
Contig65_pilon	2099734	2099758	1_dna:primary_assembly_primary_assembly:bTaeGut1_v1.p:1:1:114557415:1_REF	12157524	12157548	-	1	Contig65_pilon_2099734	1455	0.156233	0.152036	0.193044	0.215337	0.120394	0.0589359
Contig65_pilon	2099567	2099591	1_dna:primary_assembly_primary_assembly:bTaeGut1_v1.p:1:1:114557415:1_REF	12157672	12157696	-	1	Contig65_pilon_2099567	1456	0.156233	0.152036	0.193044	0.215337	0.120394	0.0589359
Contig65_pilon	2099394	2099419	1_dna:primary_assembly_primary_assembly:bTaeGut1_v1.p:1:1:114557415:1_REF	12157842	12157867	-	1	Contig65_pilon_2099394	1457	0.156233	0.152036	0.193044	0.215337	0.120394	0.0589359
Contig65_pilon	2099346	2099374	1_dna:primary_assembly_primary_assembly:bTaeGut1_v1.p:1:1:114557415:1_REF	12157887	12157915	-	1	Contig65_pilon_2099346	1458	0.156233	0.152036	0.193044	0.215337	0.120394	0.0589359
Contig65_pilon	2049959	2049988	1_dna:primary_assembly_primary_assembly:bTaeGut1_v1.p:1:1:114557415:1_REF	12209189	12209218	-	1	Contig65_pilon_2049959	1459	0.157333	0.147473	0.111805	0.123739	0.126538	0.0491481
Contig65_pilon	2049640	2049677	1_dna:primary_assembly_primary_assembly:bTaeGut1_v1.p:1:1:114557415:1_REF	12209476	12209513	-	1	Contig65_pilon_2049640	1460	0.157333	0.147473	0.111805	0.123739	0.126538	0.0491481
Contig65_pilon	2049347	2049378	1_dna:primary_assembly_primary_assembly:bTaeGut1_v1.p:1:1:114557415:1_REF	12209766	12209797	-	1	Contig65_pilon_2049347	1461	0.157333	0.147473	0.111805	0.123739	0.126538	0.0491481
Contig65_pilon	2000610	2000647	1_dna:primary_assembly_primary_assembly:bTaeGut1_v1.p:1:1:114557415:1_REF	12257803	12257840	-	1	Contig65_pilon_2000610	1462	0.133444	0.116974	0.139664	0.136128	0.0493337	0.0374408
Contig65_pilon	2000564	2000592	1_dna:primary_assembly_primary_assembly:bTaeGut1_v1.p:1:1:114557415:1_REF	12257858	12257886	-	1	Contig65_pilon_2000564	1463	0.133444	0.116974	0.139664	0.136128	0.0493337	0.0374408
Contig65_pilon	2000477	2000503	1_dna:primary_assembly_primary_assembly:bTaeGut1_v1.p:1:1:114557415:1_REF	12257947	12257973	-	1	Contig65_pilon_2000477	1464	0.133444	0.116974	0.139664	0.136128	0.0493337	0.0374408
Contig65_pilon	2000424	2000458	1_dna:primary_assembly_primary_assembly:bTaeGut1_v1.p:1:1:114557415:1_REF	12257992	12258026	-	1	Contig65_pilon_2000424	1465	0.133444	0.116974	0.139664	0.136128	0.0493337	0.0374408
Contig65_pilon	2000304	2000332	1_dna:primary_assembly_primary_assembly:bTaeGut1_v1.p:1:1:114557415:1_REF	12258118	12258146	-	1	Contig65_pilon_2000304	1466	0.133444	0.116974	0.139664	0.136128	0.0493337	0.0374408
Contig65_pilon	2000256	2000284	1_dna:primary_assembly_primary_assembly:bTaeGut1_v1.p:1:1:114557415:1_REF	12258167	12258195	-	1	Contig65_pilon_2000256	1467	0.133444	0.116974	0.139664	0.136128	0.0493337	0.0374408
Contig65_pilon	2000194	2000233	1_dna:primary_assembly_primary_assembly:bTaeGut1_v1.p:1:1:114557415:1_REF	12258222	12258261	-	1	Contig65_pilon_2000194	1468	0.133444	0.116974	0.139664	0.136128	0.0493337	0.0374408
Contig65_pilon	1999926	1999967	1_dna:primary_assembly_primary_assembly:bTaeGut1_v1.p:1:1:114557415:1_REF	12258490	12258531	-	1	Contig65_pilon_1999926	1469	0.133444	0.116974	0.139664	0.136128	0.0493337	0.0374408
Contig65_pilon	1999347	1999375	1_dna:primary_assembly_primary_assembly:bTaeGut1_v1.p:1:1:114557415:1_REF	12259064	12259092	-	1	Contig65_pilon_1999347	1470	0.133444	0.116974	0.139664	0.136128	0.0493337	0.0374408
Contig65_pilon	1950519	1950557	1_dna:primary_assembly_primary_assembly:bTaeGut1_v1.p:1:1:114557415:1_REF	12322458	12322496	-	1	Contig65_pilon_1950519	1471	0.162096	0.178965	0.178228	0.211864	0.0454148	0.0334402
Contig65_pilon	1950468	1950492	1_dna:primary_assembly_primary_assembly:bTaeGut1_v1.p:1:1:114557415:1_REF	12322523	12322547	-	1	Contig65_pilon_1950468	1472	0.162096	0.178965	0.178228	0.211864	0.0454148	0.0334402
Contig65_pilon	1950404	1950432	1_dna:primary_assembly_primary_assembly:bTaeGut1_v1.p:1:1:114557415:1_REF	12322583	12322611	-	1	Contig65_pilon_1950404	1473	0.162096	0.178965	0.178228	0.211864	0.0454148	0.0334402
Contig65_pilon	1950173	1950203	1_dna:primary_assembly_primary_assembly:bTaeGut1_v1.p:1:1:114557415:1_REF	12322799	12322829	-	1	Contig65_pilon_1950173	1474	0.162096	0.178965	0.178228	0.211864	0.0454148	0.0334402
Contig65_pilon	1949963	1949989	1_dna:primary_assembly_primary_assembly:bTaeGut1_v1.p:1:1:114557415:1_REF	12323013	12323039	-	1	Contig65_pilon_1949963	1475	0.162096	0.178965	0.178228	0.211864	0.0454148	0.0334402
Contig65_pilon	1949875	1949902	1_dna:primary_assembly_primary_assembly:bTaeGut1_v1.p:1:1:114557415:1_REF	12323099	12323126	-	1	Contig65_pilon_1949875	1476	0.162096	0.178965	0.178228	0.211864	0.0454148	0.0334402
Contig65_pilon	1949803	1949839	1_dna:primary_assembly_primary_assembly:bTaeGut1_v1.p:1:1:114557415:1_REF	12323162	12323198	-	1	Contig65_pilon_1949803	1477	0.162096	0.178965	0.178228	0.211864	0.0454148	0.0334402
Contig65_pilon	1949775	1949799	1_dna:primary_assembly_primary_assembly:bTaeGut1_v1.p:1:1:114557415:1_REF	12323202	12323226	-	1	Contig65_pilon_1949775	1478	0.162096	0.178965	0.178228	0.211864	0.0454148	0.0334402
Contig65_pilon	1949458	1949482	1_dna:primary_assembly_primary_assembly:bTaeGut1_v1.p:1:1:114557415:1_REF	12323496	12323520	-	1	Contig65_pilon_1949458	1479	0.162096	0.178965	0.178228	0.211864	0.0454148	0.0334402
Contig65_pilon	1900559	1900584	1_dna:primary_assembly_primary_assembly:bTaeGut1_v1.p:1:1:114557415:1_REF	12374060	12374085	-	1	Contig65_pilon_1900559	1480	0.164697	0.123669	0.177624	0.208988	0.18168	0.0563331
Contig65_pilon	1900009	1900034	1_dna:primary_assembly_primary_assembly:bTaeGut1_v1.p:1:1:114557415:1_REF	12374589	12374614	-	1	Contig65_pilon_1900009	1481	0.164697	0.123669	0.177624	0.208988	0.18168	0.0563331
Contig65_pilon	1899933	1899970	1_dna:primary_assembly_primary_assembly:bTaeGut1_v1.p:1:1:114557415:1_REF	12374650	12374687	-	1	Contig65_pilon_1899933	1482	0.164697	0.123669	0.177624	0.208988	0.18168	0.0563331
Contig65_pilon	1899696	1899765	1_dna:primary_assembly_primary_assembly:bTaeGut1_v1.p:1:1:114557415:1_REF	12374852	12374921	-	1	Contig65_pilon_1899696	1483	0.164697	0.123669	0.177624	0.208988	0.18168	0.0563331
Contig65_pilon	1899637	1899684	1_dna:primary_assembly_primary_assembly:bTaeGut1_v1.p:1:1:114557415:1_REF	12374933	12374980	-	1	Contig65_pilon_1899637	1484	0.164697	0.123669	0.177624	0.208988	0.18168	0.0563331
Contig65_pilon	1899580	1899625	1_dna:primary_assembly_primary_assembly:bTaeGut1_v1.p:1:1:114557415:1_REF	12374992	12375037	-	1	Contig65_pilon_1899580	1485	0.164697	0.123669	0.177624	0.208988	0.18168	0.0563331
Contig65_pilon	1899545	1899569	1_dna:primary_assembly_primary_assembly:bTaeGut1_v1.p:1:1:114557415:1_REF	12375048	12375072	-	1	Contig65_pilon_1899545	1486	0.164697	0.123669	0.177624	0.208988	0.18168	0.0563331
Contig65_pilon	1899454	1899499	1_dna:primary_assembly_primary_assembly:bTaeGut1_v1.p:1:1:114557415:1_REF	12375118	12375163	-	1	Contig65_pilon_1899454	1487	0.164697	0.123669	0.177624	0.208988	0.18168	0.0563331
Contig65_pilon	1899347	1899377	1_dna:primary_assembly_primary_assembly:bTaeGut1_v1.p:1:1:114557415:1_REF	12375240	12375270	-	1	Contig65_pilon_1899347	1488	0.164697	0.123669	0.177624	0.208988	0.18168	0.0563331
Contig65_pilon	1850236	1850260	1_dna:primary_assembly_primary_assembly:bTaeGut1_v1.p:1:1:114557415:1_REF	12425960	12425984	-	1	Contig65_pilon_1850236	1489	0.203968	0.178631	0.167247	0.155286	0.0629705	0.0397226
Contig65_pilon	1850203	1850232	1_dna:primary_assembly_primary_assembly:bTaeGut1_v1.p:1:1:114557415:1_REF	12425988	12426017	-	1	Contig65_pilon_1850203	1490	0.203968	0.178631	0.167247	0.155286	0.0629705	0.0397226
Contig65_pilon	1849890	1849917	1_dna:primary_assembly_primary_assembly:bTaeGut1_v1.p:1:1:114557415:1_REF	12426297	12426324	-	1	Contig65_pilon_1849890	1491	0.203968	0.178631	0.167247	0.155286	0.0629705	0.0397226
Contig65_pilon	1849610	1849636	1_dna:primary_assembly_primary_assembly:bTaeGut1_v1.p:1:1:114557415:1_REF	12426572	12426598	-	1	Contig65_pilon_1849610	1492	0.203968	0.178631	0.167247	0.155286	0.0629705	0.0397226
Contig65_pilon	1849574	1849603	1_dna:primary_assembly_primary_assembly:bTaeGut1_v1.p:1:1:114557415:1_REF	12426605	12426634	-	1	Contig65_pilon_1849574	1493	0.203968	0.178631	0.167247	0.155286	0.0629705	0.0397226
Contig65_pilon	1800467	1800497	1_dna:primary_assembly_primary_assembly:bTaeGut1_v1.p:1:1:114557415:1_REF	12477262	12477292	-	1	Contig65_pilon_1800467	1494	0.157361	0.16286	0.19759	0.22988	0.0922076	0.0237901
Contig65_pilon	1799833	1799858	1_dna:primary_assembly_primary_assembly:bTaeGut1_v1.p:1:1:114557415:1_REF	12477897	12477922	-	1	Contig65_pilon_1799833	1495	0.157361	0.16286	0.19759	0.22988	0.0922076	0.0237901
Contig65_pilon	1749484	1749515	1_dna:primary_assembly_primary_assembly:bTaeGut1_v1.p:1:1:114557415:1_REF	12586109	12586140	-	1	Contig65_pilon_1749484	1496	0.175735	0.167942	0.16189	0.181811	0.133391	0.0204874
Contig65_pilon	1700618	1700656	1_dna:primary_assembly_primary_assembly:bTaeGut1_v1.p:1:1:114557415:1_REF	12633739	12633777	-	1	Contig65_pilon_1700618	1497	0.140884	0.131475	0.135037	0.148648	0.0904762	0.0149659
Contig65_pilon	1699788	1699842	1_dna:primary_assembly_primary_assembly:bTaeGut1_v1.p:1:1:114557415:1_REF	12634546	12634600	-	1	Contig65_pilon_1699788	1498	0.140884	0.131475	0.135037	0.148648	0.0904762	0.0149659
Contig65_pilon	1699666	1699693	1_dna:primary_assembly_primary_assembly:bTaeGut1_v1.p:1:1:114557415:1_REF	12634695	12634722	-	1	Contig65_pilon_1699666	1499	0.140884	0.131475	0.135037	0.148648	0.0904762	0.0149659
Contig65_pilon	1699633	1699658	1_dna:primary_assembly_primary_assembly:bTaeGut1_v1.p:1:1:114557415:1_REF	12634730	12634755	-	1	Contig65_pilon_1699633	1500	0.140884	0.131475	0.135037	0.148648	0.0904762	0.0149659
Contig65_pilon	1649926	1649952	1_dna:primary_assembly_primary_assembly:bTaeGut1_v1.p:1:1:114557415:1_REF	12685090	12685116	-	1	Contig65_pilon_1649926	1501	0.116549	0.115222	0.135168	0.153127	0.11815	0.0257521
Contig65_pilon	1649661	1649685	1_dna:primary_assembly_primary_assembly:bTaeGut1_v1.p:1:1:114557415:1_REF	12685359	12685383	-	1	Contig65_pilon_1649661	1502	0.116549	0.115222	0.135168	0.153127	0.11815	0.0257521
Contig65_pilon	1649314	1649361	1_dna:primary_assembly_primary_assembly:bTaeGut1_v1.p:1:1:114557415:1_REF	12685662	12685709	-	1	Contig65_pilon_1649314	1503	0.116549	0.115222	0.135168	0.153127	0.11815	0.0257521
Contig65_pilon	1600556	1600580	1_dna:primary_assembly_primary_assembly:bTaeGut1_v1.p:1:1:114557415:1_REF	12735013	12735037	-	1	Contig65_pilon_1600556	1504	0.127254	0.0817229	0.147355	0.137049	0.124529	0.0325527
Contig65_pilon	1600363	1600412	1_dna:primary_assembly_primary_assembly:bTaeGut1_v1.p:1:1:114557415:1_REF	12735191	12735240	-	1	Contig65_pilon_1600363	1505	0.127254	0.0817229	0.147355	0.137049	0.124529	0.0325527
Contig65_pilon	1600183	1600207	1_dna:primary_assembly_primary_assembly:bTaeGut1_v1.p:1:1:114557415:1_REF	12735406	12735430	-	1	Contig65_pilon_1600183	1506	0.127254	0.0817229	0.147355	0.137049	0.124529	0.0325527
Contig65_pilon	1599917	1599941	1_dna:primary_assembly_primary_assembly:bTaeGut1_v1.p:1:1:114557415:1_REF	12735706	12735730	-	1	Contig65_pilon_1599917	1507	0.127254	0.0817229	0.147355	0.137049	0.124529	0.0325527
Contig65_pilon	1599414	1599438	1_dna:primary_assembly_primary_assembly:bTaeGut1_v1.p:1:1:114557415:1_REF	12736232	12736256	-	1	Contig65_pilon_1599414	1508	0.127254	0.0817229	0.147355	0.137049	0.124529	0.0325527
Contig65_pilon	1550090	1550114	1_dna:primary_assembly_primary_assembly:bTaeGut1_v1.p:1:1:114557415:1_REF	12791137	12791161	-	1	Contig65_pilon_1550090	1509	0.133319	0.11879	0.192009	0.199676	0.119646	0.0428873
Contig65_pilon	1549849	1549878	1_dna:primary_assembly_primary_assembly:bTaeGut1_v1.p:1:1:114557415:1_REF	12791393	12791422	-	1	Contig65_pilon_1549849	1510	0.133319	0.11879	0.192009	0.199676	0.119646	0.0428873
Contig65_pilon	1500006	1500049	1_dna:primary_assembly_primary_assembly:bTaeGut1_v1.p:1:1:114557415:1_REF	12844316	12844359	-	1	Contig65_pilon_1500006	1511	0.137136	0.1379	0.225131	0.23785	0.0976929	0.035856
Contig65_pilon	1499918	1499966	1_dna:primary_assembly_primary_assembly:bTaeGut1_v1.p:1:1:114557415:1_REF	12844399	12844447	-	1	Contig65_pilon_1499918	1512	0.137136	0.1379	0.225131	0.23785	0.0976929	0.035856
Contig65_pilon	1399645	1399680	1_dna:primary_assembly_primary_assembly:bTaeGut1_v1.p:1:1:114557415:1_REF	12930053	12930088	-	1	Contig65_pilon_1399645	1513	0.168257	0.139844	0.194996	0.186129	0.129735	0.0319515
Contig65_pilon	1399547	1399571	1_dna:primary_assembly_primary_assembly:bTaeGut1_v1.p:1:1:114557415:1_REF	12930162	12930186	-	1	Contig65_pilon_1399547	1514	0.168257	0.139844	0.194996	0.186129	0.129735	0.0319515
Contig65_pilon	1399343	1399371	1_dna:primary_assembly_primary_assembly:bTaeGut1_v1.p:1:1:114557415:1_REF	12930362	12930390	-	1	Contig65_pilon_1399343	1515	0.168257	0.139844	0.194996	0.186129	0.129735	0.0319515
Contig65_pilon	1350092	1350119	1_dna:primary_assembly_primary_assembly:bTaeGut1_v1.p:1:1:114557415:1_REF	12980551	12980578	-	1	Contig65_pilon_1350092	1516	0.143973	0.153407	0.19191	0.220777	0.100338	0.0273284
Contig65_pilon	1349328	1349352	1_dna:primary_assembly_primary_assembly:bTaeGut1_v1.p:1:1:114557415:1_REF	12981369	12981393	-	1	Contig65_pilon_1349328	1517	0.143973	0.153407	0.19191	0.220777	0.100338	0.0273284
Contig65_pilon	1300548	1300600	1_dna:primary_assembly_primary_assembly:bTaeGut1_v1.p:1:1:114557415:1_REF	13026915	13026967	-	1	Contig65_pilon_1300548	1518	0.135504	0.129612	0.180356	0.222974	0.173788	0.031425
Contig65_pilon	1299494	1299518	1_dna:primary_assembly_primary_assembly:bTaeGut1_v1.p:1:1:114557415:1_REF	13028033	13028057	-	1	Contig65_pilon_1299494	1519	0.135504	0.129612	0.180356	0.222974	0.173788	0.031425
Contig65_pilon	1250342	1250370	1_dna:primary_assembly_primary_assembly:bTaeGut1_v1.p:1:1:114557415:1_REF	13077029	13077057	-	1	Contig65_pilon_1250342	1520	0.0878007	0.10386	0.181932	0.238526	0.156736	0.0235824
Contig65_pilon	1250021	1250047	1_dna:primary_assembly_primary_assembly:bTaeGut1_v1.p:1:1:114557415:1_REF	13077757	13077783	-	1	Contig65_pilon_1250021	1521	0.0878007	0.10386	0.181932	0.238526	0.156736	0.0235824
Contig65_pilon	1200340	1200364	1_dna:primary_assembly_primary_assembly:bTaeGut1_v1.p:1:1:114557415:1_REF	13130460	13130484	-	1	Contig65_pilon_1200340	1522	0.192152	0.195901	0.296913	0.309481	0.13841	0.0303464
Contig65_pilon	1200254	1200283	1_dna:primary_assembly_primary_assembly:bTaeGut1_v1.p:1:1:114557415:1_REF	13130536	13130565	-	1	Contig65_pilon_1200254	1523	0.192152	0.195901	0.296913	0.309481	0.13841	0.0303464
Contig65_pilon	1199909	1199952	1_dna:primary_assembly_primary_assembly:bTaeGut1_v1.p:1:1:114557415:1_REF	13130881	13130924	-	1	Contig65_pilon_1199909	1524	0.192152	0.195901	0.296913	0.309481	0.13841	0.0303464
Contig65_pilon	1199629	1199657	1_dna:primary_assembly_primary_assembly:bTaeGut1_v1.p:1:1:114557415:1_REF	13131168	13131196	-	1	Contig65_pilon_1199629	1525	0.192152	0.195901	0.296913	0.309481	0.13841	0.0303464
Contig65_pilon	1199443	1199468	1_dna:primary_assembly_primary_assembly:bTaeGut1_v1.p:1:1:114557415:1_REF	13131357	13131382	-	1	Contig65_pilon_1199443	1526	0.192152	0.195901	0.296913	0.309481	0.13841	0.0303464
Contig65_pilon	1150626	1150650	1_dna:primary_assembly_primary_assembly:bTaeGut1_v1.p:1:1:114557415:1_REF	13181105	13181129	-	1	Contig65_pilon_1150626	1527	0.123854	0.13294	0.184672	0.251414	0.0918765	0.0399461
Contig65_pilon	1150454	1150478	1_dna:primary_assembly_primary_assembly:bTaeGut1_v1.p:1:1:114557415:1_REF	13181277	13181301	-	1	Contig65_pilon_1150454	1528	0.123854	0.13294	0.184672	0.251414	0.0918765	0.0399461
Contig65_pilon	1149879	1149909	1_dna:primary_assembly_primary_assembly:bTaeGut1_v1.p:1:1:114557415:1_REF	13181851	13181881	-	1	Contig65_pilon_1149879	1529	0.123854	0.13294	0.184672	0.251414	0.0918765	0.0399461
Contig65_pilon	1149822	1149849	1_dna:primary_assembly_primary_assembly:bTaeGut1_v1.p:1:1:114557415:1_REF	13181911	13181938	-	1	Contig65_pilon_1149822	1530	0.123854	0.13294	0.184672	0.251414	0.0918765	0.0399461
Contig65_pilon	1149782	1149814	1_dna:primary_assembly_primary_assembly:bTaeGut1_v1.p:1:1:114557415:1_REF	13181946	13181978	-	1	Contig65_pilon_1149782	1531	0.123854	0.13294	0.184672	0.251414	0.0918765	0.0399461
Contig65_pilon	1149726	1149754	1_dna:primary_assembly_primary_assembly:bTaeGut1_v1.p:1:1:114557415:1_REF	13182006	13182034	-	1	Contig65_pilon_1149726	1532	0.123854	0.13294	0.184672	0.251414	0.0918765	0.0399461
Contig65_pilon	1149625	1149668	1_dna:primary_assembly_primary_assembly:bTaeGut1_v1.p:1:1:114557415:1_REF	13182092	13182135	-	1	Contig65_pilon_1149625	1533	0.123854	0.13294	0.184672	0.251414	0.0918765	0.0399461
Contig65_pilon	1149522	1149548	1_dna:primary_assembly_primary_assembly:bTaeGut1_v1.p:1:1:114557415:1_REF	13182211	13182237	-	1	Contig65_pilon_1149522	1534	0.123854	0.13294	0.184672	0.251414	0.0918765	0.0399461
Contig65_pilon	1149433	1149460	1_dna:primary_assembly_primary_assembly:bTaeGut1_v1.p:1:1:114557415:1_REF	13182298	13182325	-	1	Contig65_pilon_1149433	1535	0.123854	0.13294	0.184672	0.251414	0.0918765	0.0399461
Contig65_pilon	1149365	1149416	1_dna:primary_assembly_primary_assembly:bTaeGut1_v1.p:1:1:114557415:1_REF	13182342	13182393	-	1	Contig65_pilon_1149365	1536	0.123854	0.13294	0.184672	0.251414	0.0918765	0.0399461
Contig65_pilon	1100277	1100301	1_dna:primary_assembly_primary_assembly:bTaeGut1_v1.p:1:1:114557415:1_REF	13230631	13230655	-	1	Contig65_pilon_1100277	1537	0.134864	0.157531	0.215241	0.256547	0.0584308	0.0141539
Contig65_pilon	1100113	1100137	1_dna:primary_assembly_primary_assembly:bTaeGut1_v1.p:1:1:114557415:1_REF	13230787	13230811	-	1	Contig65_pilon_1100113	1538	0.134864	0.157531	0.215241	0.256547	0.0584308	0.0141539
Contig65_pilon	1099888	1099914	1_dna:primary_assembly_primary_assembly:bTaeGut1_v1.p:1:1:114557415:1_REF	13231010	13231036	-	1	Contig65_pilon_1099888	1539	0.134864	0.157531	0.215241	0.256547	0.0584308	0.0141539
Contig65_pilon	1099823	1099882	1_dna:primary_assembly_primary_assembly:bTaeGut1_v1.p:1:1:114557415:1_REF	13231042	13231101	-	1	Contig65_pilon_1099823	1540	0.134864	0.157531	0.215241	0.256547	0.0584308	0.0141539
Contig65_pilon	1099713	1099741	1_dna:primary_assembly_primary_assembly:bTaeGut1_v1.p:1:1:114557415:1_REF	13231183	13231211	-	1	Contig65_pilon_1099713	1541	0.134864	0.157531	0.215241	0.256547	0.0584308	0.0141539
Contig65_pilon	1099645	1099669	1_dna:primary_assembly_primary_assembly:bTaeGut1_v1.p:1:1:114557415:1_REF	13231255	13231279	-	1	Contig65_pilon_1099645	1542	0.134864	0.157531	0.215241	0.256547	0.0584308	0.0141539
Contig65_pilon	1099433	1099474	1_dna:primary_assembly_primary_assembly:bTaeGut1_v1.p:1:1:114557415:1_REF	13231450	13231491	-	1	Contig65_pilon_1099433	1543	0.134864	0.157531	0.215241	0.256547	0.0584308	0.0141539
Contig65_pilon	1050596	1050670	1_dna:primary_assembly_primary_assembly:bTaeGut1_v1.p:1:1:114557415:1_REF	13281231	13281305	-	1	Contig65_pilon_1050596	1544	0.138826	0.14964	0.207735	0.240228	0.0735167	0.0263026
Contig65_pilon	1050520	1050545	1_dna:primary_assembly_primary_assembly:bTaeGut1_v1.p:1:1:114557415:1_REF	13281355	13281380	-	1	Contig65_pilon_1050520	1545	0.138826	0.14964	0.207735	0.240228	0.0735167	0.0263026
Contig65_pilon	1049933	1049957	1_dna:primary_assembly_primary_assembly:bTaeGut1_v1.p:1:1:114557415:1_REF	13281931	13281955	-	1	Contig65_pilon_1049933	1546	0.138826	0.14964	0.207735	0.240228	0.0735167	0.0263026
Contig65_pilon	1049732	1049761	1_dna:primary_assembly_primary_assembly:bTaeGut1_v1.p:1:1:114557415:1_REF	13282128	13282157	-	1	Contig65_pilon_1049732	1547	0.138826	0.14964	0.207735	0.240228	0.0735167	0.0263026
Contig65_pilon	1049492	1049530	1_dna:primary_assembly_primary_assembly:bTaeGut1_v1.p:1:1:114557415:1_REF	13282359	13282397	-	1	Contig65_pilon_1049492	1548	0.138826	0.14964	0.207735	0.240228	0.0735167	0.0263026
Contig65_pilon	1049332	1049365	1_dna:primary_assembly_primary_assembly:bTaeGut1_v1.p:1:1:114557415:1_REF	13282520	13282553	-	1	Contig65_pilon_1049332	1549	0.138826	0.14964	0.207735	0.240228	0.0735167	0.0263026
Contig65_pilon	1000635	1000693	1_dna:primary_assembly_primary_assembly:bTaeGut1_v1.p:1:1:114557415:1_REF	13329696	13329754	-	1	Contig65_pilon_1000635	1550	0.137677	0.135906	0.181755	0.206769	0.21281	0.0361931
Contig65_pilon	1000543	1000604	1_dna:primary_assembly_primary_assembly:bTaeGut1_v1.p:1:1:114557415:1_REF	13329785	13329846	-	1	Contig65_pilon_1000543	1551	0.137677	0.135906	0.181755	0.206769	0.21281	0.0361931
Contig65_pilon	1000442	1000467	1_dna:primary_assembly_primary_assembly:bTaeGut1_v1.p:1:1:114557415:1_REF	13329929	13329954	-	1	Contig65_pilon_1000442	1552	0.137677	0.135906	0.181755	0.206769	0.21281	0.0361931
Contig65_pilon	1000364	1000398	1_dna:primary_assembly_primary_assembly:bTaeGut1_v1.p:1:1:114557415:1_REF	13329998	13330032	-	1	Contig65_pilon_1000364	1553	0.137677	0.135906	0.181755	0.206769	0.21281	0.0361931
Contig65_pilon	1000154	1000192	1_dna:primary_assembly_primary_assembly:bTaeGut1_v1.p:1:1:114557415:1_REF	13330204	13330242	-	1	Contig65_pilon_1000154	1554	0.137677	0.135906	0.181755	0.206769	0.21281	0.0361931
Contig65_pilon	999932	999964	1_dna:primary_assembly_primary_assembly:bTaeGut1_v1.p:1:1:114557415:1_REF	13330430	13330462	-	1	Contig65_pilon_999932	1555	0.137677	0.135906	0.181755	0.206769	0.21281	0.0361931
Contig65_pilon	999887	999911	1_dna:primary_assembly_primary_assembly:bTaeGut1_v1.p:1:1:114557415:1_REF	13330477	13330501	-	1	Contig65_pilon_999887	1556	0.137677	0.135906	0.181755	0.206769	0.21281	0.0361931
Contig65_pilon	999499	999535	1_dna:primary_assembly_primary_assembly:bTaeGut1_v1.p:1:1:114557415:1_REF	13330875	13330911	-	1	Contig65_pilon_999499	1557	0.137677	0.135906	0.181755	0.206769	0.21281	0.0361931
Contig65_pilon	999392	999418	1_dna:primary_assembly_primary_assembly:bTaeGut1_v1.p:1:1:114557415:1_REF	13330991	13331017	-	1	Contig65_pilon_999392	1558	0.137677	0.135906	0.181755	0.206769	0.21281	0.0361931
Contig65_pilon	950641	950682	1_dna:primary_assembly_primary_assembly:bTaeGut1_v1.p:1:1:114557415:1_REF	13379217	13379258	-	1	Contig65_pilon_950641	1559	0.104539	0.0918652	0.182206	0.208646	0.101334	0.0261844
Contig65_pilon	950572	950597	1_dna:primary_assembly_primary_assembly:bTaeGut1_v1.p:1:1:114557415:1_REF	13379302	13379327	-	1	Contig65_pilon_950572	1560	0.104539	0.0918652	0.182206	0.208646	0.101334	0.0261844
Contig65_pilon	950140	950167	1_dna:primary_assembly_primary_assembly:bTaeGut1_v1.p:1:1:114557415:1_REF	13379731	13379758	-	1	Contig65_pilon_950140	1561	0.104539	0.0918652	0.182206	0.208646	0.101334	0.0261844
Contig65_pilon	950064	950088	1_dna:primary_assembly_primary_assembly:bTaeGut1_v1.p:1:1:114557415:1_REF	13379810	13379834	-	1	Contig65_pilon_950064	1562	0.104539	0.0918652	0.182206	0.208646	0.101334	0.0261844
Contig65_pilon	949623	949648	1_dna:primary_assembly_primary_assembly:bTaeGut1_v1.p:1:1:114557415:1_REF	13380257	13380282	-	1	Contig65_pilon_949623	1563	0.104539	0.0918652	0.182206	0.208646	0.101334	0.0261844
Contig65_pilon	949529	949557	1_dna:primary_assembly_primary_assembly:bTaeGut1_v1.p:1:1:114557415:1_REF	13380358	13380386	-	1	Contig65_pilon_949529	1564	0.104539	0.0918652	0.182206	0.208646	0.101334	0.0261844
Contig65_pilon	900247	900276	1_dna:primary_assembly_primary_assembly:bTaeGut1_v1.p:1:1:114557415:1_REF	13428809	13428838	-	1	Contig65_pilon_900247	1565	0.149381	0.141995	0.201534	0.219928	0.179858	0.025943
Contig65_pilon	900141	900196	1_dna:primary_assembly_primary_assembly:bTaeGut1_v1.p:1:1:114557415:1_REF	13428889	13428944	-	1	Contig65_pilon_900141	1566	0.149381	0.141995	0.201534	0.219928	0.179858	0.025943
Contig65_pilon	900077	900103	1_dna:primary_assembly_primary_assembly:bTaeGut1_v1.p:1:1:114557415:1_REF	13428982	13429008	-	1	Contig65_pilon_900077	1567	0.149381	0.141995	0.201534	0.219928	0.179858	0.025943
Contig65_pilon	899847	899874	1_dna:primary_assembly_primary_assembly:bTaeGut1_v1.p:1:1:114557415:1_REF	13429207	13429234	-	1	Contig65_pilon_899847	1568	0.149381	0.141995	0.201534	0.219928	0.179858	0.025943
Contig368_pilon	635	667	1_dna:primary_assembly_primary_assembly:bTaeGut1_v1.p:1:1:114557415:1_REF	13449861	13449893	-	1	Contig368_pilon_635	1569	0.0844115	0.0619932	0.129145	0.140946	0.0918343	0.031509
Contig65_pilon	850651	850690	1_dna:primary_assembly_primary_assembly:bTaeGut1_v1.p:1:1:114557415:1_REF	13457855	13457894	-	1	Contig65_pilon_850651	1570	0.133781	0.102534	0.26165	0.228208	0.192542	0.0279496
Contig65_pilon	850567	850640	1_dna:primary_assembly_primary_assembly:bTaeGut1_v1.p:1:1:114557415:1_REF	13457905	13457978	-	1	Contig65_pilon_850567	1571	0.133781	0.102534	0.26165	0.228208	0.192542	0.0279496
Contig65_pilon	850516	850540	1_dna:primary_assembly_primary_assembly:bTaeGut1_v1.p:1:1:114557415:1_REF	13458005	13458029	-	1	Contig65_pilon_850516	1572	0.133781	0.102534	0.26165	0.228208	0.192542	0.0279496
Contig65_pilon	850443	850486	1_dna:primary_assembly_primary_assembly:bTaeGut1_v1.p:1:1:114557415:1_REF	13458059	13458102	-	1	Contig65_pilon_850443	1573	0.133781	0.102534	0.26165	0.228208	0.192542	0.0279496
Contig65_pilon	850414	850441	1_dna:primary_assembly_primary_assembly:bTaeGut1_v1.p:1:1:114557415:1_REF	13458104	13458131	-	1	Contig65_pilon_850414	1574	0.133781	0.102534	0.26165	0.228208	0.192542	0.0279496
Contig65_pilon	850306	850331	1_dna:primary_assembly_primary_assembly:bTaeGut1_v1.p:1:1:114557415:1_REF	13458214	13458239	-	1	Contig65_pilon_850306	1575	0.133781	0.102534	0.26165	0.228208	0.192542	0.0279496
Contig65_pilon	850262	850300	1_dna:primary_assembly_primary_assembly:bTaeGut1_v1.p:1:1:114557415:1_REF	13458245	13458283	-	1	Contig65_pilon_850262	1576	0.133781	0.102534	0.26165	0.228208	0.192542	0.0279496
Contig65_pilon	850003	850027	1_dna:primary_assembly_primary_assembly:bTaeGut1_v1.p:1:1:114557415:1_REF	13458517	13458541	-	1	Contig65_pilon_850003	1577	0.133781	0.102534	0.26165	0.228208	0.192542	0.0279496
Contig65_pilon	849947	849979	1_dna:primary_assembly_primary_assembly:bTaeGut1_v1.p:1:1:114557415:1_REF	13458562	13458594	-	1	Contig65_pilon_849947	1578	0.133781	0.102534	0.26165	0.228208	0.192542	0.0279496
Contig65_pilon	849351	849376	1_dna:primary_assembly_primary_assembly:bTaeGut1_v1.p:1:1:114557415:1_REF	13459208	13459233	-	1	Contig65_pilon_849351	1579	0.133781	0.102534	0.26165	0.228208	0.192542	0.0279496
Contig65_pilon	800037	800066	1_dna:primary_assembly_primary_assembly:bTaeGut1_v1.p:1:1:114557415:1_REF	13510210	13510239	-	1	Contig65_pilon_800037	1580	0.163864	0.1575	0.199967	0.217783	0.160162	0.0272868
Contig65_pilon	799896	799920	1_dna:primary_assembly_primary_assembly:bTaeGut1_v1.p:1:1:114557415:1_REF	13510356	13510380	-	1	Contig65_pilon_799896	1581	0.163864	0.1575	0.199967	0.217783	0.160162	0.0272868
Contig65_pilon	799856	799882	1_dna:primary_assembly_primary_assembly:bTaeGut1_v1.p:1:1:114557415:1_REF	13510394	13510420	-	1	Contig65_pilon_799856	1582	0.163864	0.1575	0.199967	0.217783	0.160162	0.0272868
Contig65_pilon	799732	799801	1_dna:primary_assembly_primary_assembly:bTaeGut1_v1.p:1:1:114557415:1_REF	13510491	13510560	-	1	Contig65_pilon_799732	1583	0.163864	0.1575	0.199967	0.217783	0.160162	0.0272868
Contig65_pilon	750648	750673	1_dna:primary_assembly_primary_assembly:bTaeGut1_v1.p:1:1:114557415:1_REF	13559736	13559761	-	1	Contig65_pilon_750648	1584	0.11815	0.1131	0.16854	0.193408	0.101147	0.0247421
Contig65_pilon	750350	750377	1_dna:primary_assembly_primary_assembly:bTaeGut1_v1.p:1:1:114557415:1_REF	13560545	13560572	-	1	Contig65_pilon_750350	1585	0.11815	0.1131	0.16854	0.193408	0.101147	0.0247421
Contig65_pilon	750236	750266	1_dna:primary_assembly_primary_assembly:bTaeGut1_v1.p:1:1:114557415:1_REF	13560661	13560691	-	1	Contig65_pilon_750236	1586	0.11815	0.1131	0.16854	0.193408	0.101147	0.0247421
Contig65_pilon	750139	750170	1_dna:primary_assembly_primary_assembly:bTaeGut1_v1.p:1:1:114557415:1_REF	13560756	13560787	-	1	Contig65_pilon_750139	1587	0.11815	0.1131	0.16854	0.193408	0.101147	0.0247421
Contig65_pilon	750078	750106	1_dna:primary_assembly_primary_assembly:bTaeGut1_v1.p:1:1:114557415:1_REF	13560816	13560844	-	1	Contig65_pilon_750078	1588	0.11815	0.1131	0.16854	0.193408	0.101147	0.0247421
Contig65_pilon	750001	750025	1_dna:primary_assembly_primary_assembly:bTaeGut1_v1.p:1:1:114557415:1_REF	13560886	13560910	-	1	Contig65_pilon_750001	1589	0.11815	0.1131	0.16854	0.193408	0.101147	0.0247421
Contig65_pilon	749784	749812	1_dna:primary_assembly_primary_assembly:bTaeGut1_v1.p:1:1:114557415:1_REF	13561099	13561127	-	1	Contig65_pilon_749784	1590	0.11815	0.1131	0.16854	0.193408	0.101147	0.0247421
Contig65_pilon	749557	749581	1_dna:primary_assembly_primary_assembly:bTaeGut1_v1.p:1:1:114557415:1_REF	13561308	13561332	-	1	Contig65_pilon_749557	1591	0.11815	0.1131	0.16854	0.193408	0.101147	0.0247421
Contig65_pilon	749472	749514	1_dna:primary_assembly_primary_assembly:bTaeGut1_v1.p:1:1:114557415:1_REF	13561375	13561417	-	1	Contig65_pilon_749472	1592	0.11815	0.1131	0.16854	0.193408	0.101147	0.0247421
Contig65_pilon	700446	700470	1_dna:primary_assembly_primary_assembly:bTaeGut1_v1.p:1:1:114557415:1_REF	13609866	13609890	-	1	Contig65_pilon_700446	1593	0.124212	0.125078	0.119782	0.135451	0.044742	0.0186613
Contig65_pilon	700285	700314	1_dna:primary_assembly_primary_assembly:bTaeGut1_v1.p:1:1:114557415:1_REF	13610020	13610049	-	1	Contig65_pilon_700285	1594	0.124212	0.125078	0.119782	0.135451	0.044742	0.0186613
Contig65_pilon	700036	700076	1_dna:primary_assembly_primary_assembly:bTaeGut1_v1.p:1:1:114557415:1_REF	13610290	13610330	-	1	Contig65_pilon_700036	1595	0.124212	0.125078	0.119782	0.135451	0.044742	0.0186613
Contig65_pilon	699372	699397	1_dna:primary_assembly_primary_assembly:bTaeGut1_v1.p:1:1:114557415:1_REF	13610963	13610988	-	1	Contig65_pilon_699372	1596	0.124212	0.125078	0.119782	0.135451	0.044742	0.0186613
Contig65_pilon	650027	650053	1_dna:primary_assembly_primary_assembly:bTaeGut1_v1.p:1:1:114557415:1_REF	13664355	13664381	-	1	Contig65_pilon_650027	1597	0.100424	0.0925691	0.17436	0.176282	0.125093	0.0177184
Contig65_pilon	649712	649769	1_dna:primary_assembly_primary_assembly:bTaeGut1_v1.p:1:1:114557415:1_REF	13664651	13664708	-	1	Contig65_pilon_649712	1598	0.100424	0.0925691	0.17436	0.176282	0.125093	0.0177184
Contig65_pilon	600576	600618	1_dna:primary_assembly_primary_assembly:bTaeGut1_v1.p:1:1:114557415:1_REF	13714312	13714354	-	1	Contig65_pilon_600576	1599	0.163134	0.153191	0.159378	0.150016	0.0706058	0.0277609
Contig65_pilon	600484	600524	1_dna:primary_assembly_primary_assembly:bTaeGut1_v1.p:1:1:114557415:1_REF	13714405	13714445	-	1	Contig65_pilon_600484	1600	0.163134	0.153191	0.159378	0.150016	0.0706058	0.0277609
Contig65_pilon	600452	600479	1_dna:primary_assembly_primary_assembly:bTaeGut1_v1.p:1:1:114557415:1_REF	13714450	13714477	-	1	Contig65_pilon_600452	1601	0.163134	0.153191	0.159378	0.150016	0.0706058	0.0277609
Contig65_pilon	600346	600395	1_dna:primary_assembly_primary_assembly:bTaeGut1_v1.p:1:1:114557415:1_REF	13714534	13714583	-	1	Contig65_pilon_600346	1602	0.163134	0.153191	0.159378	0.150016	0.0706058	0.0277609
Contig65_pilon	600318	600342	1_dna:primary_assembly_primary_assembly:bTaeGut1_v1.p:1:1:114557415:1_REF	13714587	13714611	-	1	Contig65_pilon_600318	1603	0.163134	0.153191	0.159378	0.150016	0.0706058	0.0277609
Contig65_pilon	600120	600145	1_dna:primary_assembly_primary_assembly:bTaeGut1_v1.p:1:1:114557415:1_REF	13714809	13714834	-	1	Contig65_pilon_600120	1604	0.163134	0.153191	0.159378	0.150016	0.0706058	0.0277609
Contig65_pilon	600063	600099	1_dna:primary_assembly_primary_assembly:bTaeGut1_v1.p:1:1:114557415:1_REF	13714855	13714891	-	1	Contig65_pilon_600063	1605	0.163134	0.153191	0.159378	0.150016	0.0706058	0.0277609
Contig65_pilon	550269	550293	1_dna:primary_assembly_primary_assembly:bTaeGut1_v1.p:1:1:114557415:1_REF	13763132	13763156	-	1	Contig65_pilon_550269	1606	0.238368	0.202513	0.246481	0.219717	0.064294	0.0525754
Contig65_pilon	550066	550092	1_dna:primary_assembly_primary_assembly:bTaeGut1_v1.p:1:1:114557415:1_REF	13763336	13763362	-	1	Contig65_pilon_550066	1607	0.238368	0.202513	0.246481	0.219717	0.064294	0.0525754
Contig65_pilon	549991	550040	1_dna:primary_assembly_primary_assembly:bTaeGut1_v1.p:1:1:114557415:1_REF	13763388	13763437	-	1	Contig65_pilon_549991	1608	0.238368	0.202513	0.246481	0.219717	0.064294	0.0525754
Contig65_pilon	549935	549966	1_dna:primary_assembly_primary_assembly:bTaeGut1_v1.p:1:1:114557415:1_REF	13763462	13763493	-	1	Contig65_pilon_549935	1609	0.238368	0.202513	0.246481	0.219717	0.064294	0.0525754
Contig65_pilon	549889	549913	1_dna:primary_assembly_primary_assembly:bTaeGut1_v1.p:1:1:114557415:1_REF	13763515	13763539	-	1	Contig65_pilon_549889	1610	0.238368	0.202513	0.246481	0.219717	0.064294	0.0525754
Contig65_pilon	549765	549796	1_dna:primary_assembly_primary_assembly:bTaeGut1_v1.p:1:1:114557415:1_REF	13763624	13763655	-	1	Contig65_pilon_549765	1611	0.238368	0.202513	0.246481	0.219717	0.064294	0.0525754
Contig65_pilon	549692	549744	1_dna:primary_assembly_primary_assembly:bTaeGut1_v1.p:1:1:114557415:1_REF	13763676	13763728	-	1	Contig65_pilon_549692	1612	0.238368	0.202513	0.246481	0.219717	0.064294	0.0525754
Contig65_pilon	500631	500655	1_dna:primary_assembly_primary_assembly:bTaeGut1_v1.p:1:1:114557415:1_REF	13812346	13812370	-	1	Contig65_pilon_500631	1613	0.147924	0.170824	0.202789	0.255729	0.10416	0.0366004
Contig65_pilon	500561	500589	1_dna:primary_assembly_primary_assembly:bTaeGut1_v1.p:1:1:114557415:1_REF	13812412	13812440	-	1	Contig65_pilon_500561	1614	0.147924	0.170824	0.202789	0.255729	0.10416	0.0366004
Contig65_pilon	500237	500268	1_dna:primary_assembly_primary_assembly:bTaeGut1_v1.p:1:1:114557415:1_REF	13812688	13812719	-	1	Contig65_pilon_500237	1615	0.147924	0.170824	0.202789	0.255729	0.10416	0.0366004
Contig65_pilon	500199	500235	1_dna:primary_assembly_primary_assembly:bTaeGut1_v1.p:1:1:114557415:1_REF	13812722	13812758	-	1	Contig65_pilon_500199	1616	0.147924	0.170824	0.202789	0.255729	0.10416	0.0366004
Contig65_pilon	500082	500110	1_dna:primary_assembly_primary_assembly:bTaeGut1_v1.p:1:1:114557415:1_REF	13812847	13812875	-	1	Contig65_pilon_500082	1617	0.147924	0.170824	0.202789	0.255729	0.10416	0.0366004
Contig65_pilon	499944	499986	1_dna:primary_assembly_primary_assembly:bTaeGut1_v1.p:1:1:114557415:1_REF	13813004	13813046	-	1	Contig65_pilon_499944	1618	0.147924	0.170824	0.202789	0.255729	0.10416	0.0366004
Contig65_pilon	499661	499691	1_dna:primary_assembly_primary_assembly:bTaeGut1_v1.p:1:1:114557415:1_REF	13813295	13813325	-	1	Contig65_pilon_499661	1619	0.147924	0.170824	0.202789	0.255729	0.10416	0.0366004
Contig65_pilon	499623	499648	1_dna:primary_assembly_primary_assembly:bTaeGut1_v1.p:1:1:114557415:1_REF	13813338	13813363	-	1	Contig65_pilon_499623	1620	0.147924	0.170824	0.202789	0.255729	0.10416	0.0366004
Contig65_pilon	450612	450648	1_dna:primary_assembly_primary_assembly:bTaeGut1_v1.p:1:1:114557415:1_REF	13862295	13862331	-	1	Contig65_pilon_450612	1621	0.208611	0.188003	0.288824	0.293203	0.126821	0.0609029
Contig65_pilon	450411	450438	1_dna:primary_assembly_primary_assembly:bTaeGut1_v1.p:1:1:114557415:1_REF	13862496	13862523	-	1	Contig65_pilon_450411	1622	0.208611	0.188003	0.288824	0.293203	0.126821	0.0609029
Contig65_pilon	450194	450219	1_dna:primary_assembly_primary_assembly:bTaeGut1_v1.p:1:1:114557415:1_REF	13862716	13862741	-	1	Contig65_pilon_450194	1623	0.208611	0.188003	0.288824	0.293203	0.126821	0.0609029
Contig65_pilon	449915	449939	1_dna:primary_assembly_primary_assembly:bTaeGut1_v1.p:1:1:114557415:1_REF	13862987	13863011	-	1	Contig65_pilon_449915	1624	0.208611	0.188003	0.288824	0.293203	0.126821	0.0609029
Contig65_pilon	449800	449846	1_dna:primary_assembly_primary_assembly:bTaeGut1_v1.p:1:1:114557415:1_REF	13863073	13863119	-	1	Contig65_pilon_449800	1625	0.208611	0.188003	0.288824	0.293203	0.126821	0.0609029
Contig65_pilon	449747	449771	1_dna:primary_assembly_primary_assembly:bTaeGut1_v1.p:1:1:114557415:1_REF	13863148	13863172	-	1	Contig65_pilon_449747	1626	0.208611	0.188003	0.288824	0.293203	0.126821	0.0609029
Contig65_pilon	449680	449719	1_dna:primary_assembly_primary_assembly:bTaeGut1_v1.p:1:1:114557415:1_REF	13863200	13863239	-	1	Contig65_pilon_449680	1627	0.208611	0.188003	0.288824	0.293203	0.126821	0.0609029
Contig65_pilon	400339	400368	1_dna:primary_assembly_primary_assembly:bTaeGut1_v1.p:1:1:114557415:1_REF	13914123	13914152	-	1	Contig65_pilon_400339	1628	0.181519	0.194242	0.170308	0.201125	0.0907831	0.0475013
Contig65_pilon	399794	399818	1_dna:primary_assembly_primary_assembly:bTaeGut1_v1.p:1:1:114557415:1_REF	13914254	13914278	-	1	Contig65_pilon_399794	1629	0.181519	0.194242	0.170308	0.201125	0.0907831	0.0475013
Contig65_pilon	399650	399674	1_dna:primary_assembly_primary_assembly:bTaeGut1_v1.p:1:1:114557415:1_REF	13914398	13914422	-	1	Contig65_pilon_399650	1630	0.181519	0.194242	0.170308	0.201125	0.0907831	0.0475013
Contig65_pilon	399572	399605	1_dna:primary_assembly_primary_assembly:bTaeGut1_v1.p:1:1:114557415:1_REF	13914467	13914500	-	1	Contig65_pilon_399572	1631	0.181519	0.194242	0.170308	0.201125	0.0907831	0.0475013
Contig65_pilon	350535	350569	1_dna:primary_assembly_primary_assembly:bTaeGut1_v1.p:1:1:114557415:1_REF	13964478	13964512	-	1	Contig65_pilon_350535	1632	0.168199	0.148583	0.239102	0.261991	0.153568	0.0423063
Contig65_pilon	350446	350490	1_dna:primary_assembly_primary_assembly:bTaeGut1_v1.p:1:1:114557415:1_REF	13964573	13964617	-	1	Contig65_pilon_350446	1633	0.168199	0.148583	0.239102	0.261991	0.153568	0.0423063
Contig65_pilon	350243	350267	1_dna:primary_assembly_primary_assembly:bTaeGut1_v1.p:1:1:114557415:1_REF	13964800	13964824	-	1	Contig65_pilon_350243	1634	0.168199	0.148583	0.239102	0.261991	0.153568	0.0423063
Contig65_pilon	350061	350089	1_dna:primary_assembly_primary_assembly:bTaeGut1_v1.p:1:1:114557415:1_REF	13964976	13965004	-	1	Contig65_pilon_350061	1635	0.168199	0.148583	0.239102	0.261991	0.153568	0.0423063
Contig65_pilon	350000	350040	1_dna:primary_assembly_primary_assembly:bTaeGut1_v1.p:1:1:114557415:1_REF	13965025	13965065	-	1	Contig65_pilon_350000	1636	0.168199	0.148583	0.239102	0.261991	0.153568	0.0423063
Contig65_pilon	349826	349854	1_dna:primary_assembly_primary_assembly:bTaeGut1_v1.p:1:1:114557415:1_REF	13965214	13965242	-	1	Contig65_pilon_349826	1637	0.168199	0.148583	0.239102	0.261991	0.153568	0.0423063
Contig65_pilon	349556	349590	1_dna:primary_assembly_primary_assembly:bTaeGut1_v1.p:1:1:114557415:1_REF	13965478	13965512	-	1	Contig65_pilon_349556	1638	0.168199	0.148583	0.239102	0.261991	0.153568	0.0423063
Contig65_pilon	299698	299722	1_dna:primary_assembly_primary_assembly:bTaeGut1_v1.p:1:1:114557415:1_REF	14015802	14015826	-	1	Contig65_pilon_299698	1639	0.14709	0.152241	0.244556	0.263531	0.135891	0.042373
Contig65_pilon	250528	250553	1_dna:primary_assembly_primary_assembly:bTaeGut1_v1.p:1:1:114557415:1_REF	14065233	14065258	-	1	Contig65_pilon_250528	1640	0.164689	0.142097	0.203636	0.198651	0.0792343	0.0384923
Contig65_pilon	250491	250515	1_dna:primary_assembly_primary_assembly:bTaeGut1_v1.p:1:1:114557415:1_REF	14065271	14065295	-	1	Contig65_pilon_250491	1641	0.164689	0.142097	0.203636	0.198651	0.0792343	0.0384923
Contig65_pilon	250024	250060	1_dna:primary_assembly_primary_assembly:bTaeGut1_v1.p:1:1:114557415:1_REF	14065710	14065746	-	1	Contig65_pilon_250024	1642	0.164689	0.142097	0.203636	0.198651	0.0792343	0.0384923
Contig65_pilon	249996	250020	1_dna:primary_assembly_primary_assembly:bTaeGut1_v1.p:1:1:114557415:1_REF	14065750	14065774	-	1	Contig65_pilon_249996	1643	0.164689	0.142097	0.203636	0.198651	0.0792343	0.0384923
Contig65_pilon	249935	249991	1_dna:primary_assembly_primary_assembly:bTaeGut1_v1.p:1:1:114557415:1_REF	14065779	14065835	-	1	Contig65_pilon_249935	1644	0.164689	0.142097	0.203636	0.198651	0.0792343	0.0384923
Contig65_pilon	249905	249930	1_dna:primary_assembly_primary_assembly:bTaeGut1_v1.p:1:1:114557415:1_REF	14065840	14065865	-	1	Contig65_pilon_249905	1645	0.164689	0.142097	0.203636	0.198651	0.0792343	0.0384923
Contig65_pilon	249712	249736	1_dna:primary_assembly_primary_assembly:bTaeGut1_v1.p:1:1:114557415:1_REF	14066047	14066071	-	1	Contig65_pilon_249712	1646	0.164689	0.142097	0.203636	0.198651	0.0792343	0.0384923
Contig65_pilon	249681	249707	1_dna:primary_assembly_primary_assembly:bTaeGut1_v1.p:1:1:114557415:1_REF	14066076	14066102	-	1	Contig65_pilon_249681	1647	0.164689	0.142097	0.203636	0.198651	0.0792343	0.0384923
Contig65_pilon	249636	249671	1_dna:primary_assembly_primary_assembly:bTaeGut1_v1.p:1:1:114557415:1_REF	14066112	14066147	-	1	Contig65_pilon_249636	1648	0.164689	0.142097	0.203636	0.198651	0.0792343	0.0384923
Contig65_pilon	249524	249615	1_dna:primary_assembly_primary_assembly:bTaeGut1_v1.p:1:1:114557415:1_REF	14066168	14066259	-	1	Contig65_pilon_249524	1649	0.164689	0.142097	0.203636	0.198651	0.0792343	0.0384923
Contig65_pilon	249406	249511	1_dna:primary_assembly_primary_assembly:bTaeGut1_v1.p:1:1:114557415:1_REF	14066272	14066377	-	1	Contig65_pilon_249406	1650	0.164689	0.142097	0.203636	0.198651	0.0792343	0.0384923
Contig65_pilon	249351	249384	1_dna:primary_assembly_primary_assembly:bTaeGut1_v1.p:1:1:114557415:1_REF	14066399	14066432	-	1	Contig65_pilon_249351	1651	0.164689	0.142097	0.203636	0.198651	0.0792343	0.0384923
Contig65_pilon	200441	200466	1_dna:primary_assembly_primary_assembly:bTaeGut1_v1.p:1:1:114557415:1_REF	14115158	14115183	-	1	Contig65_pilon_200441	1652	0.136773	0.128055	0.194635	0.211878	0.0811045	0.0274313
Contig65_pilon	200302	200349	1_dna:primary_assembly_primary_assembly:bTaeGut1_v1.p:1:1:114557415:1_REF	14115275	14115322	-	1	Contig65_pilon_200302	1653	0.136773	0.128055	0.194635	0.211878	0.0811045	0.0274313
Contig65_pilon	200257	200284	1_dna:primary_assembly_primary_assembly:bTaeGut1_v1.p:1:1:114557415:1_REF	14115340	14115367	-	1	Contig65_pilon_200257	1654	0.136773	0.128055	0.194635	0.211878	0.0811045	0.0274313
Contig65_pilon	200206	200230	1_dna:primary_assembly_primary_assembly:bTaeGut1_v1.p:1:1:114557415:1_REF	14115394	14115418	-	1	Contig65_pilon_200206	1655	0.136773	0.128055	0.194635	0.211878	0.0811045	0.0274313
Contig65_pilon	200144	200168	1_dna:primary_assembly_primary_assembly:bTaeGut1_v1.p:1:1:114557415:1_REF	14115456	14115480	-	1	Contig65_pilon_200144	1656	0.136773	0.128055	0.194635	0.211878	0.0811045	0.0274313
Contig65_pilon	200019	200071	1_dna:primary_assembly_primary_assembly:bTaeGut1_v1.p:1:1:114557415:1_REF	14115551	14115603	-	1	Contig65_pilon_200019	1657	0.136773	0.128055	0.194635	0.211878	0.0811045	0.0274313
Contig65_pilon	199918	200018	1_dna:primary_assembly_primary_assembly:bTaeGut1_v1.p:1:1:114557415:1_REF	14115604	14115704	-	1	Contig65_pilon_199918	1658	0.136773	0.128055	0.194635	0.211878	0.0811045	0.0274313
Contig65_pilon	199735	199774	1_dna:primary_assembly_primary_assembly:bTaeGut1_v1.p:1:1:114557415:1_REF	14115847	14115886	-	1	Contig65_pilon_199735	1659	0.136773	0.128055	0.194635	0.211878	0.0811045	0.0274313
Contig65_pilon	199669	199700	1_dna:primary_assembly_primary_assembly:bTaeGut1_v1.p:1:1:114557415:1_REF	14115920	14115951	-	1	Contig65_pilon_199669	1660	0.136773	0.128055	0.194635	0.211878	0.0811045	0.0274313
Contig65_pilon	199526	199562	1_dna:primary_assembly_primary_assembly:bTaeGut1_v1.p:1:1:114557415:1_REF	14116057	14116093	-	1	Contig65_pilon_199526	1661	0.136773	0.128055	0.194635	0.211878	0.0811045	0.0274313
Contig65_pilon	199393	199434	1_dna:primary_assembly_primary_assembly:bTaeGut1_v1.p:1:1:114557415:1_REF	14116186	14116227	-	1	Contig65_pilon_199393	1662	0.136773	0.128055	0.194635	0.211878	0.0811045	0.0274313
Contig65_pilon	150369	150394	1_dna:primary_assembly_primary_assembly:bTaeGut1_v1.p:1:1:114557415:1_REF	14164297	14164322	-	1	Contig65_pilon_150369	1663	0.207694	0.212151	0.28605	0.315529	0.237417	0.0366577
Contig65_pilon	150303	150330	1_dna:primary_assembly_primary_assembly:bTaeGut1_v1.p:1:1:114557415:1_REF	14164329	14164356	-	1	Contig65_pilon_150303	1664	0.207694	0.212151	0.28605	0.315529	0.237417	0.0366577
Contig65_pilon	149924	149984	1_dna:primary_assembly_primary_assembly:bTaeGut1_v1.p:1:1:114557415:1_REF	14164661	14164721	-	1	Contig65_pilon_149924	1665	0.207694	0.212151	0.28605	0.315529	0.237417	0.0366577
Contig65_pilon	149859	149903	1_dna:primary_assembly_primary_assembly:bTaeGut1_v1.p:1:1:114557415:1_REF	14164742	14164786	-	1	Contig65_pilon_149859	1666	0.207694	0.212151	0.28605	0.315529	0.237417	0.0366577
Contig65_pilon	149783	149814	1_dna:primary_assembly_primary_assembly:bTaeGut1_v1.p:1:1:114557415:1_REF	14164830	14164861	-	1	Contig65_pilon_149783	1667	0.207694	0.212151	0.28605	0.315529	0.237417	0.0366577
Contig65_pilon	149683	149711	1_dna:primary_assembly_primary_assembly:bTaeGut1_v1.p:1:1:114557415:1_REF	14164928	14164956	-	1	Contig65_pilon_149683	1668	0.207694	0.212151	0.28605	0.315529	0.237417	0.0366577
Contig65_pilon	100576	100603	1_dna:primary_assembly_primary_assembly:bTaeGut1_v1.p:1:1:114557415:1_REF	14216543	14216570	-	1	Contig65_pilon_100576	1669	0.231662	0.203519	0.225016	0.215378	0.00221426	0.0571258
Contig65_pilon	99764	99792	1_dna:primary_assembly_primary_assembly:bTaeGut1_v1.p:1:1:114557415:1_REF	14217043	14217071	-	1	Contig65_pilon_99764	1670	0.231662	0.203519	0.225016	0.215378	0.00221426	0.0571258
Contig65_pilon	99660	99698	1_dna:primary_assembly_primary_assembly:bTaeGut1_v1.p:1:1:114557415:1_REF	14217137	14217175	-	1	Contig65_pilon_99660	1671	0.231662	0.203519	0.225016	0.215378	0.00221426	0.0571258
Contig65_pilon	99609	99655	1_dna:primary_assembly_primary_assembly:bTaeGut1_v1.p:1:1:114557415:1_REF	14217180	14217226	-	1	Contig65_pilon_99609	1672	0.231662	0.203519	0.225016	0.215378	0.00221426	0.0571258
Contig65_pilon	99480	99599	1_dna:primary_assembly_primary_assembly:bTaeGut1_v1.p:1:1:114557415:1_REF	14217236	14217355	-	1	Contig65_pilon_99480	1673	0.231662	0.203519	0.225016	0.215378	0.00221426	0.0571258
Contig65_pilon	99396	99420	1_dna:primary_assembly_primary_assembly:bTaeGut1_v1.p:1:1:114557415:1_REF	14217415	14217439	-	1	Contig65_pilon_99396	1674	0.231662	0.203519	0.225016	0.215378	0.00221426	0.0571258
Contig65_pilon	50622	50646	1_dna:primary_assembly_primary_assembly:bTaeGut1_v1.p:1:1:114557415:1_REF	14265569	14265593	-	1	Contig65_pilon_50622	1675	0.201762	0.185675	0.259115	0.26603	0.0840388	0.0365425
Contig65_pilon	50591	50619	1_dna:primary_assembly_primary_assembly:bTaeGut1_v1.p:1:1:114557415:1_REF	14265596	14265624	-	1	Contig65_pilon_50591	1676	0.201762	0.185675	0.259115	0.26603	0.0840388	0.0365425
Contig65_pilon	50410	50435	1_dna:primary_assembly_primary_assembly:bTaeGut1_v1.p:1:1:114557415:1_REF	14265779	14265804	-	1	Contig65_pilon_50410	1677	0.201762	0.185675	0.259115	0.26603	0.0840388	0.0365425
Contig65_pilon	50122	50146	1_dna:primary_assembly_primary_assembly:bTaeGut1_v1.p:1:1:114557415:1_REF	14266066	14266090	-	1	Contig65_pilon_50122	1678	0.201762	0.185675	0.259115	0.26603	0.0840388	0.0365425
Contig65_pilon	49868	49902	1_dna:primary_assembly_primary_assembly:bTaeGut1_v1.p:1:1:114557415:1_REF	14266310	14266344	-	1	Contig65_pilon_49868	1679	0.201762	0.185675	0.259115	0.26603	0.0840388	0.0365425
Contig65_pilon	49840	49865	1_dna:primary_assembly_primary_assembly:bTaeGut1_v1.p:1:1:114557415:1_REF	14266347	14266372	-	1	Contig65_pilon_49840	1680	0.201762	0.185675	0.259115	0.26603	0.0840388	0.0365425
Contig65_pilon	49773	49814	1_dna:primary_assembly_primary_assembly:bTaeGut1_v1.p:1:1:114557415:1_REF	14266398	14266439	-	1	Contig65_pilon_49773	1681	0.201762	0.185675	0.259115	0.26603	0.0840388	0.0365425
Contig65_pilon	49603	49627	1_dna:primary_assembly_primary_assembly:bTaeGut1_v1.p:1:1:114557415:1_REF	14266585	14266609	-	1	Contig65_pilon_49603	1682	0.201762	0.185675	0.259115	0.26603	0.0840388	0.0365425
Contig65_pilon	49535	49562	1_dna:primary_assembly_primary_assembly:bTaeGut1_v1.p:1:1:114557415:1_REF	14266650	14266677	-	1	Contig65_pilon_49535	1683	0.201762	0.185675	0.259115	0.26603	0.0840388	0.0365425
Contig65_pilon	49381	49428	1_dna:primary_assembly_primary_assembly:bTaeGut1_v1.p:1:1:114557415:1_REF	14266787	14266834	-	1	Contig65_pilon_49381	1684	0.201762	0.185675	0.259115	0.26603	0.0840388	0.0365425
Contig65_pilon	577	615	1_dna:primary_assembly_primary_assembly:bTaeGut1_v1.p:1:1:114557415:1_REF	14314119	14314157	-	1	Contig65_pilon_577	1685	0.128748	0.127315	0.265545	0.266958	0.298081	0.0419084
Contig65_pilon	534	559	1_dna:primary_assembly_primary_assembly:bTaeGut1_v1.p:1:1:114557415:1_REF	14314175	14314200	-	1	Contig65_pilon_534	1686	0.128748	0.127315	0.265545	0.266958	0.298081	0.0419084
Contig65_pilon	450	487	1_dna:primary_assembly_primary_assembly:bTaeGut1_v1.p:1:1:114557415:1_REF	14314247	14314284	-	1	Contig65_pilon_450	1687	0.128748	0.127315	0.265545	0.266958	0.298081	0.0419084
Contig65_pilon	279	303	1_dna:primary_assembly_primary_assembly:bTaeGut1_v1.p:1:1:114557415:1_REF	14314445	14314469	-	1	Contig65_pilon_279	1688	0.128748	0.127315	0.265545	0.266958	0.298081	0.0419084
Contig65_pilon	216	263	1_dna:primary_assembly_primary_assembly:bTaeGut1_v1.p:1:1:114557415:1_REF	14314485	14314532	-	1	Contig65_pilon_216	1689	0.128748	0.127315	0.265545	0.266958	0.298081	0.0419084
Contig65_pilon	146	178	1_dna:primary_assembly_primary_assembly:bTaeGut1_v1.p:1:1:114557415:1_REF	14314570	14314602	-	1	Contig65_pilon_146	1690	0.128748	0.127315	0.265545	0.266958	0.298081	0.0419084
Contig368_pilon	3300359	3300409	1_dna:primary_assembly_primary_assembly:bTaeGut1_v1.p:1:1:114557415:1_REF	14335088	14335138	-	1	Contig368_pilon_3300359	1691	0.0811711	0.0987688	0.222257	0.265179	0.173707	0.0170416
Contig368_pilon	3300254	3300306	1_dna:primary_assembly_primary_assembly:bTaeGut1_v1.p:1:1:114557415:1_REF	14335191	14335243	-	1	Contig368_pilon_3300254	1692	0.0811711	0.0987688	0.222257	0.265179	0.173707	0.0170416
Contig368_pilon	3300080	3300104	1_dna:primary_assembly_primary_assembly:bTaeGut1_v1.p:1:1:114557415:1_REF	14335393	14335417	-	1	Contig368_pilon_3300080	1693	0.0811711	0.0987688	0.222257	0.265179	0.173707	0.0170416
Contig368_pilon	3299890	3299914	1_dna:primary_assembly_primary_assembly:bTaeGut1_v1.p:1:1:114557415:1_REF	14335574	14335598	-	1	Contig368_pilon_3299890	1694	0.0811711	0.0987688	0.222257	0.265179	0.173707	0.0170416
Contig368_pilon	3299478	3299503	1_dna:primary_assembly_primary_assembly:bTaeGut1_v1.p:1:1:114557415:1_REF	14336001	14336026	-	1	Contig368_pilon_3299478	1695	0.0811711	0.0987688	0.222257	0.265179	0.173707	0.0170416
Contig368_pilon	3299431	3299468	1_dna:primary_assembly_primary_assembly:bTaeGut1_v1.p:1:1:114557415:1_REF	14336036	14336073	-	1	Contig368_pilon_3299431	1696	0.0811711	0.0987688	0.222257	0.265179	0.173707	0.0170416
Contig368_pilon	3299386	3299419	1_dna:primary_assembly_primary_assembly:bTaeGut1_v1.p:1:1:114557415:1_REF	14336083	14336116	-	1	Contig368_pilon_3299386	1697	0.0811711	0.0987688	0.222257	0.265179	0.173707	0.0170416
Contig368_pilon	3200628	3200688	1_dna:primary_assembly_primary_assembly:bTaeGut1_v1.p:1:1:114557415:1_REF	14425092	14425152	-	1	Contig368_pilon_3200628	1698	0.15374	0.176982	0.183707	0.21143	0.100498	0.0211317
Contig368_pilon	3200456	3200490	1_dna:primary_assembly_primary_assembly:bTaeGut1_v1.p:1:1:114557415:1_REF	14425290	14425324	-	1	Contig368_pilon_3200456	1699	0.15374	0.176982	0.183707	0.21143	0.100498	0.0211317
Contig368_pilon	3200356	3200385	1_dna:primary_assembly_primary_assembly:bTaeGut1_v1.p:1:1:114557415:1_REF	14425397	14425426	-	1	Contig368_pilon_3200356	1700	0.15374	0.176982	0.183707	0.21143	0.100498	0.0211317
Contig368_pilon	3200311	3200344	1_dna:primary_assembly_primary_assembly:bTaeGut1_v1.p:1:1:114557415:1_REF	14425438	14425471	-	1	Contig368_pilon_3200311	1701	0.15374	0.176982	0.183707	0.21143	0.100498	0.0211317
Contig368_pilon	3200258	3200285	1_dna:primary_assembly_primary_assembly:bTaeGut1_v1.p:1:1:114557415:1_REF	14425497	14425524	-	1	Contig368_pilon_3200258	1702	0.15374	0.176982	0.183707	0.21143	0.100498	0.0211317
Contig368_pilon	3200080	3200116	1_dna:primary_assembly_primary_assembly:bTaeGut1_v1.p:1:1:114557415:1_REF	14425680	14425716	-	1	Contig368_pilon_3200080	1703	0.15374	0.176982	0.183707	0.21143	0.100498	0.0211317
Contig368_pilon	3199940	3199979	1_dna:primary_assembly_primary_assembly:bTaeGut1_v1.p:1:1:114557415:1_REF	14425815	14425854	-	1	Contig368_pilon_3199940	1704	0.15374	0.176982	0.183707	0.21143	0.100498	0.0211317
Contig368_pilon	3199749	3199780	1_dna:primary_assembly_primary_assembly:bTaeGut1_v1.p:1:1:114557415:1_REF	14426028	14426059	-	1	Contig368_pilon_3199749	1705	0.15374	0.176982	0.183707	0.21143	0.100498	0.0211317
Contig368_pilon	3150556	3150586	1_dna:primary_assembly_primary_assembly:bTaeGut1_v1.p:1:1:114557415:1_REF	14474371	14474401	-	1	Contig368_pilon_3150556	1706	0.154933	0.144942	0.237079	0.264107	0.245673	0.0237116
Contig368_pilon	3150492	3150532	1_dna:primary_assembly_primary_assembly:bTaeGut1_v1.p:1:1:114557415:1_REF	14474435	14474475	-	1	Contig368_pilon_3150492	1707	0.154933	0.144942	0.237079	0.264107	0.245673	0.0237116
Contig368_pilon	3150438	3150462	1_dna:primary_assembly_primary_assembly:bTaeGut1_v1.p:1:1:114557415:1_REF	14474505	14474529	-	1	Contig368_pilon_3150438	1708	0.154933	0.144942	0.237079	0.264107	0.245673	0.0237116
Contig368_pilon	3150285	3150309	1_dna:primary_assembly_primary_assembly:bTaeGut1_v1.p:1:1:114557415:1_REF	14474660	14474684	-	1	Contig368_pilon_3150285	1709	0.154933	0.144942	0.237079	0.264107	0.245673	0.0237116
Contig368_pilon	3150239	3150280	1_dna:primary_assembly_primary_assembly:bTaeGut1_v1.p:1:1:114557415:1_REF	14474689	14474730	-	1	Contig368_pilon_3150239	1710	0.154933	0.144942	0.237079	0.264107	0.245673	0.0237116
Contig368_pilon	3150065	3150091	1_dna:primary_assembly_primary_assembly:bTaeGut1_v1.p:1:1:114557415:1_REF	14474887	14474913	-	1	Contig368_pilon_3150065	1711	0.154933	0.144942	0.237079	0.264107	0.245673	0.0237116
Contig368_pilon	3149937	3149961	1_dna:primary_assembly_primary_assembly:bTaeGut1_v1.p:1:1:114557415:1_REF	14475017	14475041	-	1	Contig368_pilon_3149937	1712	0.154933	0.144942	0.237079	0.264107	0.245673	0.0237116
Contig368_pilon	3149721	3149752	1_dna:primary_assembly_primary_assembly:bTaeGut1_v1.p:1:1:114557415:1_REF	14475224	14475255	-	1	Contig368_pilon_3149721	1713	0.154933	0.144942	0.237079	0.264107	0.245673	0.0237116
Contig368_pilon	3149592	3149616	1_dna:primary_assembly_primary_assembly:bTaeGut1_v1.p:1:1:114557415:1_REF	14475310	14475334	-	1	Contig368_pilon_3149592	1714	0.154933	0.144942	0.237079	0.264107	0.245673	0.0237116
Contig368_pilon	3149549	3149582	1_dna:primary_assembly_primary_assembly:bTaeGut1_v1.p:1:1:114557415:1_REF	14475344	14475377	-	1	Contig368_pilon_3149549	1715	0.154933	0.144942	0.237079	0.264107	0.245673	0.0237116
Contig368_pilon	3100506	3100560	1_dna:primary_assembly_primary_assembly:bTaeGut1_v1.p:1:1:114557415:1_REF	14524738	14524792	-	1	Contig368_pilon_3100506	1716	0.202131	0.214064	0.241842	0.263842	0.0568373	0.038518
Contig368_pilon	3099935	3099959	1_dna:primary_assembly_primary_assembly:bTaeGut1_v1.p:1:1:114557415:1_REF	14525424	14525448	-	1	Contig368_pilon_3099935	1717	0.202131	0.214064	0.241842	0.263842	0.0568373	0.038518
Contig368_pilon	3099760	3099784	1_dna:primary_assembly_primary_assembly:bTaeGut1_v1.p:1:1:114557415:1_REF	14525590	14525614	-	1	Contig368_pilon_3099760	1718	0.202131	0.214064	0.241842	0.263842	0.0568373	0.038518
Contig368_pilon	3099590	3099622	1_dna:primary_assembly_primary_assembly:bTaeGut1_v1.p:1:1:114557415:1_REF	14525752	14525784	-	1	Contig368_pilon_3099590	1719	0.202131	0.214064	0.241842	0.263842	0.0568373	0.038518
Contig368_pilon	3099549	3099576	1_dna:primary_assembly_primary_assembly:bTaeGut1_v1.p:1:1:114557415:1_REF	14525798	14525825	-	1	Contig368_pilon_3099549	1720	0.202131	0.214064	0.241842	0.263842	0.0568373	0.038518
Contig368_pilon	3099519	3099543	1_dna:primary_assembly_primary_assembly:bTaeGut1_v1.p:1:1:114557415:1_REF	14525831	14525855	-	1	Contig368_pilon_3099519	1721	0.202131	0.214064	0.241842	0.263842	0.0568373	0.038518
Contig368_pilon	3099449	3099473	1_dna:primary_assembly_primary_assembly:bTaeGut1_v1.p:1:1:114557415:1_REF	14525900	14525924	-	1	Contig368_pilon_3099449	1722	0.202131	0.214064	0.241842	0.263842	0.0568373	0.038518
Contig368_pilon	3099412	3099439	1_dna:primary_assembly_primary_assembly:bTaeGut1_v1.p:1:1:114557415:1_REF	14525934	14525961	-	1	Contig368_pilon_3099412	1723	0.202131	0.214064	0.241842	0.263842	0.0568373	0.038518
Contig368_pilon	3050615	3050651	1_dna:primary_assembly_primary_assembly:bTaeGut1_v1.p:1:1:114557415:1_REF	14574771	14574807	-	1	Contig368_pilon_3050615	1724	0.199594	0.223792	0.193067	0.228282	0.0602252	0.0385353
Contig368_pilon	3050540	3050564	1_dna:primary_assembly_primary_assembly:bTaeGut1_v1.p:1:1:114557415:1_REF	14574858	14574882	-	1	Contig368_pilon_3050540	1725	0.199594	0.223792	0.193067	0.228282	0.0602252	0.0385353
Contig368_pilon	3050342	3050367	1_dna:primary_assembly_primary_assembly:bTaeGut1_v1.p:1:1:114557415:1_REF	14575074	14575099	-	1	Contig368_pilon_3050342	1726	0.199594	0.223792	0.193067	0.228282	0.0602252	0.0385353
Contig368_pilon	3050213	3050237	1_dna:primary_assembly_primary_assembly:bTaeGut1_v1.p:1:1:114557415:1_REF	14575204	14575228	-	1	Contig368_pilon_3050213	1727	0.199594	0.223792	0.193067	0.228282	0.0602252	0.0385353
Contig368_pilon	3049562	3049593	1_dna:primary_assembly_primary_assembly:bTaeGut1_v1.p:1:1:114557415:1_REF	14575872	14575903	-	1	Contig368_pilon_3049562	1728	0.199594	0.223792	0.193067	0.228282	0.0602252	0.0385353
Contig368_pilon	3049509	3049534	1_dna:primary_assembly_primary_assembly:bTaeGut1_v1.p:1:1:114557415:1_REF	14575931	14575956	-	1	Contig368_pilon_3049509	1729	0.199594	0.223792	0.193067	0.228282	0.0602252	0.0385353
Contig368_pilon	3049478	3049507	1_dna:primary_assembly_primary_assembly:bTaeGut1_v1.p:1:1:114557415:1_REF	14575958	14575987	-	1	Contig368_pilon_3049478	1730	0.199594	0.223792	0.193067	0.228282	0.0602252	0.0385353
Contig368_pilon	3049393	3049423	1_dna:primary_assembly_primary_assembly:bTaeGut1_v1.p:1:1:114557415:1_REF	14576042	14576072	-	1	Contig368_pilon_3049393	1731	0.199594	0.223792	0.193067	0.228282	0.0602252	0.0385353
Contig368_pilon	3049325	3049354	1_dna:primary_assembly_primary_assembly:bTaeGut1_v1.p:1:1:114557415:1_REF	14576111	14576140	-	1	Contig368_pilon_3049325	1732	0.199594	0.223792	0.193067	0.228282	0.0602252	0.0385353
Contig368_pilon	3000521	3000545	1_dna:primary_assembly_primary_assembly:bTaeGut1_v1.p:1:1:114557415:1_REF	14628612	14628636	-	1	Contig368_pilon_3000521	1733	0.159443	0.206422	0.209617	0.256309	0.262821	0.0322681
Contig368_pilon	3000099	3000123	1_dna:primary_assembly_primary_assembly:bTaeGut1_v1.p:1:1:114557415:1_REF	14629079	14629103	-	1	Contig368_pilon_3000099	1734	0.159443	0.206422	0.209617	0.256309	0.262821	0.0322681
Contig368_pilon	2999797	2999831	1_dna:primary_assembly_primary_assembly:bTaeGut1_v1.p:1:1:114557415:1_REF	14629371	14629405	-	1	Contig368_pilon_2999797	1735	0.159443	0.206422	0.209617	0.256309	0.262821	0.0322681
Contig368_pilon	2999736	2999781	1_dna:primary_assembly_primary_assembly:bTaeGut1_v1.p:1:1:114557415:1_REF	14629421	14629466	-	1	Contig368_pilon_2999736	1736	0.159443	0.206422	0.209617	0.256309	0.262821	0.0322681
Contig368_pilon	2999664	2999723	1_dna:primary_assembly_primary_assembly:bTaeGut1_v1.p:1:1:114557415:1_REF	14629479	14629538	-	1	Contig368_pilon_2999664	1737	0.159443	0.206422	0.209617	0.256309	0.262821	0.0322681
Contig368_pilon	2999590	2999626	1_dna:primary_assembly_primary_assembly:bTaeGut1_v1.p:1:1:114557415:1_REF	14629576	14629612	-	1	Contig368_pilon_2999590	1738	0.159443	0.206422	0.209617	0.256309	0.262821	0.0322681
Contig368_pilon	2999546	2999577	1_dna:primary_assembly_primary_assembly:bTaeGut1_v1.p:1:1:114557415:1_REF	14629625	14629656	-	1	Contig368_pilon_2999546	1739	0.159443	0.206422	0.209617	0.256309	0.262821	0.0322681
Contig368_pilon	2999457	2999511	1_dna:primary_assembly_primary_assembly:bTaeGut1_v1.p:1:1:114557415:1_REF	14629691	14629745	-	1	Contig368_pilon_2999457	1740	0.159443	0.206422	0.209617	0.256309	0.262821	0.0322681
Contig368_pilon	2999357	2999385	1_dna:primary_assembly_primary_assembly:bTaeGut1_v1.p:1:1:114557415:1_REF	14629818	14629846	-	1	Contig368_pilon_2999357	1741	0.159443	0.206422	0.209617	0.256309	0.262821	0.0322681
Contig368_pilon	2950635	2950660	1_dna:primary_assembly_primary_assembly:bTaeGut1_v1.p:1:1:114557415:1_REF	14678602	14678627	-	1	Contig368_pilon_2950635	1742	0.227748	0.204911	0.237887	0.238774	0.0622147	0.0358444
Contig368_pilon	2950574	2950615	1_dna:primary_assembly_primary_assembly:bTaeGut1_v1.p:1:1:114557415:1_REF	14678650	14678691	-	1	Contig368_pilon_2950574	1743	0.227748	0.204911	0.237887	0.238774	0.0622147	0.0358444
Contig368_pilon	2950525	2950549	1_dna:primary_assembly_primary_assembly:bTaeGut1_v1.p:1:1:114557415:1_REF	14678717	14678741	-	1	Contig368_pilon_2950525	1744	0.227748	0.204911	0.237887	0.238774	0.0622147	0.0358444
Contig368_pilon	2950493	2950517	1_dna:primary_assembly_primary_assembly:bTaeGut1_v1.p:1:1:114557415:1_REF	14678749	14678773	-	1	Contig368_pilon_2950493	1745	0.227748	0.204911	0.237887	0.238774	0.0622147	0.0358444
Contig368_pilon	2950446	2950484	1_dna:primary_assembly_primary_assembly:bTaeGut1_v1.p:1:1:114557415:1_REF	14678782	14678820	-	1	Contig368_pilon_2950446	1746	0.227748	0.204911	0.237887	0.238774	0.0622147	0.0358444
Contig368_pilon	2950303	2950330	1_dna:primary_assembly_primary_assembly:bTaeGut1_v1.p:1:1:114557415:1_REF	14678948	14678975	-	1	Contig368_pilon_2950303	1747	0.227748	0.204911	0.237887	0.238774	0.0622147	0.0358444
Contig368_pilon	2950102	2950127	1_dna:primary_assembly_primary_assembly:bTaeGut1_v1.p:1:1:114557415:1_REF	14679162	14679187	-	1	Contig368_pilon_2950102	1748	0.227748	0.204911	0.237887	0.238774	0.0622147	0.0358444
Contig368_pilon	2950057	2950082	1_dna:primary_assembly_primary_assembly:bTaeGut1_v1.p:1:1:114557415:1_REF	14679207	14679232	-	1	Contig368_pilon_2950057	1749	0.227748	0.204911	0.237887	0.238774	0.0622147	0.0358444
Contig368_pilon	2949915	2949954	1_dna:primary_assembly_primary_assembly:bTaeGut1_v1.p:1:1:114557415:1_REF	14679331	14679370	-	1	Contig368_pilon_2949915	1750	0.227748	0.204911	0.237887	0.238774	0.0622147	0.0358444
Contig368_pilon	2949813	2949842	1_dna:primary_assembly_primary_assembly:bTaeGut1_v1.p:1:1:114557415:1_REF	14679444	14679473	-	1	Contig368_pilon_2949813	1751	0.227748	0.204911	0.237887	0.238774	0.0622147	0.0358444
Contig368_pilon	2949515	2949580	1_dna:primary_assembly_primary_assembly:bTaeGut1_v1.p:1:1:114557415:1_REF	14679706	14679771	-	1	Contig368_pilon_2949515	1752	0.227748	0.204911	0.237887	0.238774	0.0622147	0.0358444
Contig368_pilon	2949392	2949417	1_dna:primary_assembly_primary_assembly:bTaeGut1_v1.p:1:1:114557415:1_REF	14679872	14679897	-	1	Contig368_pilon_2949392	1753	0.227748	0.204911	0.237887	0.238774	0.0622147	0.0358444
Contig368_pilon	2949331	2949355	1_dna:primary_assembly_primary_assembly:bTaeGut1_v1.p:1:1:114557415:1_REF	14679934	14679958	-	1	Contig368_pilon_2949331	1754	0.227748	0.204911	0.237887	0.238774	0.0622147	0.0358444
Contig368_pilon	2899739	2899763	1_dna:primary_assembly_primary_assembly:bTaeGut1_v1.p:1:1:114557415:1_REF	14730483	14730507	-	1	Contig368_pilon_2899739	1755	0.16914	0.188844	0.183324	0.226763	0.0246501	0.0331415
Contig368_pilon	2899599	2899640	1_dna:primary_assembly_primary_assembly:bTaeGut1_v1.p:1:1:114557415:1_REF	14730612	14730653	-	1	Contig368_pilon_2899599	1756	0.16914	0.188844	0.183324	0.226763	0.0246501	0.0331415
Contig368_pilon	2850503	2850527	1_dna:primary_assembly_primary_assembly:bTaeGut1_v1.p:1:1:114557415:1_REF	14779402	14779426	-	1	Contig368_pilon_2850503	1757	0.141869	0.183769	0.190847	0.251215	0.096239	0.0376734
Contig368_pilon	2850165	2850189	1_dna:primary_assembly_primary_assembly:bTaeGut1_v1.p:1:1:114557415:1_REF	14779735	14779759	-	1	Contig368_pilon_2850165	1758	0.141869	0.183769	0.190847	0.251215	0.096239	0.0376734
Contig368_pilon	2849918	2849942	1_dna:primary_assembly_primary_assembly:bTaeGut1_v1.p:1:1:114557415:1_REF	14779971	14779995	-	1	Contig368_pilon_2849918	1759	0.141869	0.183769	0.190847	0.251215	0.096239	0.0376734
Contig368_pilon	2849632	2849660	1_dna:primary_assembly_primary_assembly:bTaeGut1_v1.p:1:1:114557415:1_REF	14780219	14780247	-	1	Contig368_pilon_2849632	1760	0.141869	0.183769	0.190847	0.251215	0.096239	0.0376734
Contig368_pilon	2849340	2849376	1_dna:primary_assembly_primary_assembly:bTaeGut1_v1.p:1:1:114557415:1_REF	14780504	14780540	-	1	Contig368_pilon_2849340	1761	0.141869	0.183769	0.190847	0.251215	0.096239	0.0376734
Contig368_pilon	2800604	2800629	1_dna:primary_assembly_primary_assembly:bTaeGut1_v1.p:1:1:114557415:1_REF	14829835	14829860	-	1	Contig368_pilon_2800604	1762	0.18867	0.215669	0.207618	0.253769	0.0080971	0.0287508
Contig368_pilon	2800364	2800388	1_dna:primary_assembly_primary_assembly:bTaeGut1_v1.p:1:1:114557415:1_REF	14830076	14830100	-	1	Contig368_pilon_2800364	1763	0.18867	0.215669	0.207618	0.253769	0.0080971	0.0287508
Contig368_pilon	2800299	2800343	1_dna:primary_assembly_primary_assembly:bTaeGut1_v1.p:1:1:114557415:1_REF	14830129	14830173	-	1	Contig368_pilon_2800299	1764	0.18867	0.215669	0.207618	0.253769	0.0080971	0.0287508
Contig368_pilon	2800221	2800246	1_dna:primary_assembly_primary_assembly:bTaeGut1_v1.p:1:1:114557415:1_REF	14830227	14830252	-	1	Contig368_pilon_2800221	1765	0.18867	0.215669	0.207618	0.253769	0.0080971	0.0287508
Contig368_pilon	2800110	2800157	1_dna:primary_assembly_primary_assembly:bTaeGut1_v1.p:1:1:114557415:1_REF	14830316	14830363	-	1	Contig368_pilon_2800110	1766	0.18867	0.215669	0.207618	0.253769	0.0080971	0.0287508
Contig368_pilon	2800039	2800063	1_dna:primary_assembly_primary_assembly:bTaeGut1_v1.p:1:1:114557415:1_REF	14830410	14830434	-	1	Contig368_pilon_2800039	1767	0.18867	0.215669	0.207618	0.253769	0.0080971	0.0287508
Contig368_pilon	2799967	2800016	1_dna:primary_assembly_primary_assembly:bTaeGut1_v1.p:1:1:114557415:1_REF	14830457	14830502	-	1	Contig368_pilon_2799967	1768	0.18867	0.215669	0.207618	0.253769	0.0080971	0.0287508
Contig368_pilon	2799828	2799857	1_dna:primary_assembly_primary_assembly:bTaeGut1_v1.p:1:1:114557415:1_REF	14830629	14830658	-	1	Contig368_pilon_2799828	1769	0.18867	0.215669	0.207618	0.253769	0.0080971	0.0287508
Contig368_pilon	2799568	2799614	1_dna:primary_assembly_primary_assembly:bTaeGut1_v1.p:1:1:114557415:1_REF	14831149	14831195	-	1	Contig368_pilon_2799568	1770	0.18867	0.215669	0.207618	0.253769	0.0080971	0.0287508
Contig368_pilon	2799436	2799465	1_dna:primary_assembly_primary_assembly:bTaeGut1_v1.p:1:1:114557415:1_REF	14831298	14831327	-	1	Contig368_pilon_2799436	1771	0.18867	0.215669	0.207618	0.253769	0.0080971	0.0287508
Contig368_pilon	2750399	2750424	1_dna:primary_assembly_primary_assembly:bTaeGut1_v1.p:1:1:114557415:1_REF	14880703	14880728	-	1	Contig368_pilon_2750399	1772	0.144004	0.200547	0.175868	0.226525	0.0756927	0.0507116
Contig368_pilon	2749807	2749833	1_dna:primary_assembly_primary_assembly:bTaeGut1_v1.p:1:1:114557415:1_REF	14881252	14881278	-	1	Contig368_pilon_2749807	1773	0.144004	0.200547	0.175868	0.226525	0.0756927	0.0507116
Contig368_pilon	2749757	2749782	1_dna:primary_assembly_primary_assembly:bTaeGut1_v1.p:1:1:114557415:1_REF	14881303	14881328	-	1	Contig368_pilon_2749757	1774	0.144004	0.200547	0.175868	0.226525	0.0756927	0.0507116
Contig368_pilon	2749612	2749641	1_dna:primary_assembly_primary_assembly:bTaeGut1_v1.p:1:1:114557415:1_REF	14881444	14881473	-	1	Contig368_pilon_2749612	1775	0.144004	0.200547	0.175868	0.226525	0.0756927	0.0507116
Contig368_pilon	2749569	2749601	1_dna:primary_assembly_primary_assembly:bTaeGut1_v1.p:1:1:114557415:1_REF	14881484	14881516	-	1	Contig368_pilon_2749569	1776	0.144004	0.200547	0.175868	0.226525	0.0756927	0.0507116
Contig368_pilon	2749361	2749388	1_dna:primary_assembly_primary_assembly:bTaeGut1_v1.p:1:1:114557415:1_REF	14881670	14881697	-	1	Contig368_pilon_2749361	1777	0.144004	0.200547	0.175868	0.226525	0.0756927	0.0507116
Contig368_pilon	2700482	2700508	1_dna:primary_assembly_primary_assembly:bTaeGut1_v1.p:1:1:114557415:1_REF	14930593	14930619	-	1	Contig368_pilon_2700482	1778	0.152711	0.17057	0.142282	0.158414	0.184383	0.0361668
Contig368_pilon	2700309	2700335	1_dna:primary_assembly_primary_assembly:bTaeGut1_v1.p:1:1:114557415:1_REF	14930775	14930801	-	1	Contig368_pilon_2700309	1779	0.152711	0.17057	0.142282	0.158414	0.184383	0.0361668
Contig368_pilon	2700209	2700233	1_dna:primary_assembly_primary_assembly:bTaeGut1_v1.p:1:1:114557415:1_REF	14930870	14930894	-	1	Contig368_pilon_2700209	1780	0.152711	0.17057	0.142282	0.158414	0.184383	0.0361668
Contig368_pilon	2700061	2700085	1_dna:primary_assembly_primary_assembly:bTaeGut1_v1.p:1:1:114557415:1_REF	14931019	14931043	-	1	Contig368_pilon_2700061	1781	0.152711	0.17057	0.142282	0.158414	0.184383	0.0361668
Contig368_pilon	2699679	2699704	1_dna:primary_assembly_primary_assembly:bTaeGut1_v1.p:1:1:114557415:1_REF	14931400	14931425	-	1	Contig368_pilon_2699679	1782	0.152711	0.17057	0.142282	0.158414	0.184383	0.0361668
Contig368_pilon	2699499	2699523	1_dna:primary_assembly_primary_assembly:bTaeGut1_v1.p:1:1:114557415:1_REF	14931582	14931606	-	1	Contig368_pilon_2699499	1783	0.152711	0.17057	0.142282	0.158414	0.184383	0.0361668
Contig368_pilon	2699333	2699365	1_dna:primary_assembly_primary_assembly:bTaeGut1_v1.p:1:1:114557415:1_REF	14931740	14931772	-	1	Contig368_pilon_2699333	1784	0.152711	0.17057	0.142282	0.158414	0.184383	0.0361668
Contig368_pilon	2650525	2650562	1_dna:primary_assembly_primary_assembly:bTaeGut1_v1.p:1:1:114557415:1_REF	14983153	14983190	-	1	Contig368_pilon_2650525	1785	0.139076	0.13859	0.157165	0.167251	0.0845508	0.0353371
Contig368_pilon	2650449	2650506	1_dna:primary_assembly_primary_assembly:bTaeGut1_v1.p:1:1:114557415:1_REF	14983209	14983266	-	1	Contig368_pilon_2650449	1786	0.139076	0.13859	0.157165	0.167251	0.0845508	0.0353371
Contig368_pilon	2650095	2650121	1_dna:primary_assembly_primary_assembly:bTaeGut1_v1.p:1:1:114557415:1_REF	14983577	14983603	-	1	Contig368_pilon_2650095	1787	0.139076	0.13859	0.157165	0.167251	0.0845508	0.0353371
Contig368_pilon	2649956	2649991	1_dna:primary_assembly_primary_assembly:bTaeGut1_v1.p:1:1:114557415:1_REF	14983703	14983738	-	1	Contig368_pilon_2649956	1788	0.139076	0.13859	0.157165	0.167251	0.0845508	0.0353371
Contig368_pilon	2649749	2649787	1_dna:primary_assembly_primary_assembly:bTaeGut1_v1.p:1:1:114557415:1_REF	14983908	14983946	-	1	Contig368_pilon_2649749	1789	0.139076	0.13859	0.157165	0.167251	0.0845508	0.0353371
Contig368_pilon	2649713	2649737	1_dna:primary_assembly_primary_assembly:bTaeGut1_v1.p:1:1:114557415:1_REF	14983959	14983983	-	1	Contig368_pilon_2649713	1790	0.139076	0.13859	0.157165	0.167251	0.0845508	0.0353371
Contig368_pilon	2649485	2649521	1_dna:primary_assembly_primary_assembly:bTaeGut1_v1.p:1:1:114557415:1_REF	14984172	14984208	-	1	Contig368_pilon_2649485	1791	0.139076	0.13859	0.157165	0.167251	0.0845508	0.0353371
Contig368_pilon	2599810	2599853	1_dna:primary_assembly_primary_assembly:bTaeGut1_v1.p:1:1:114557415:1_REF	15032555	15032598	-	1	Contig368_pilon_2599810	1792	0.138049	0.139586	0.188924	0.222959	0.0986935	0.0327669
Contig368_pilon	2599702	2599726	1_dna:primary_assembly_primary_assembly:bTaeGut1_v1.p:1:1:114557415:1_REF	15032682	15032706	-	1	Contig368_pilon_2599702	1793	0.138049	0.139586	0.188924	0.222959	0.0986935	0.0327669
Contig368_pilon	2599347	2599371	1_dna:primary_assembly_primary_assembly:bTaeGut1_v1.p:1:1:114557415:1_REF	15033090	15033114	-	1	Contig368_pilon_2599347	1794	0.138049	0.139586	0.188924	0.222959	0.0986935	0.0327669
Contig368_pilon	2550596	2550653	1_dna:primary_assembly_primary_assembly:bTaeGut1_v1.p:1:1:114557415:1_REF	15084268	15084325	-	1	Contig368_pilon_2550596	1795	0.100636	0.0935547	0.120083	0.117932	0.0847188	0.0301298
Contig368_pilon	2550557	2550587	1_dna:primary_assembly_primary_assembly:bTaeGut1_v1.p:1:1:114557415:1_REF	15084334	15084364	-	1	Contig368_pilon_2550557	1796	0.100636	0.0935547	0.120083	0.117932	0.0847188	0.0301298
Contig368_pilon	2550357	2550382	1_dna:primary_assembly_primary_assembly:bTaeGut1_v1.p:1:1:114557415:1_REF	15084539	15084564	-	1	Contig368_pilon_2550357	1797	0.100636	0.0935547	0.120083	0.117932	0.0847188	0.0301298
Contig368_pilon	2550088	2550117	1_dna:primary_assembly_primary_assembly:bTaeGut1_v1.p:1:1:114557415:1_REF	15084813	15084842	-	1	Contig368_pilon_2550088	1798	0.100636	0.0935547	0.120083	0.117932	0.0847188	0.0301298
Contig368_pilon	2549908	2549936	1_dna:primary_assembly_primary_assembly:bTaeGut1_v1.p:1:1:114557415:1_REF	15084996	15085024	-	1	Contig368_pilon_2549908	1799	0.100636	0.0935547	0.120083	0.117932	0.0847188	0.0301298
Contig368_pilon	2549705	2549743	1_dna:primary_assembly_primary_assembly:bTaeGut1_v1.p:1:1:114557415:1_REF	15085201	15085239	-	1	Contig368_pilon_2549705	1800	0.100636	0.0935547	0.120083	0.117932	0.0847188	0.0301298
Contig368_pilon	2549555	2549597	1_dna:primary_assembly_primary_assembly:bTaeGut1_v1.p:1:1:114557415:1_REF	15085352	15085394	-	1	Contig368_pilon_2549555	1801	0.100636	0.0935547	0.120083	0.117932	0.0847188	0.0301298
Contig368_pilon	2549520	2549553	1_dna:primary_assembly_primary_assembly:bTaeGut1_v1.p:1:1:114557415:1_REF	15085396	15085429	-	1	Contig368_pilon_2549520	1802	0.100636	0.0935547	0.120083	0.117932	0.0847188	0.0301298
Contig368_pilon	2549345	2549369	1_dna:primary_assembly_primary_assembly:bTaeGut1_v1.p:1:1:114557415:1_REF	15085619	15085643	-	1	Contig368_pilon_2549345	1803	0.100636	0.0935547	0.120083	0.117932	0.0847188	0.0301298
Contig368_pilon	2450636	2450662	1_dna:primary_assembly_primary_assembly:bTaeGut1_v1.p:1:1:114557415:1_REF	15165188	15165214	-	1	Contig368_pilon_2450636	1804	0.110408	0.0959439	0.133404	0.129488	0.108472	0.000972479
Contig368_pilon	2450322	2450353	1_dna:primary_assembly_primary_assembly:bTaeGut1_v1.p:1:1:114557415:1_REF	15165497	15165528	-	1	Contig368_pilon_2450322	1805	0.110408	0.0959439	0.133404	0.129488	0.108472	0.000972479
Contig368_pilon	2450049	2450077	1_dna:primary_assembly_primary_assembly:bTaeGut1_v1.p:1:1:114557415:1_REF	15165773	15165801	-	1	Contig368_pilon_2450049	1806	0.110408	0.0959439	0.133404	0.129488	0.108472	0.000972479
Contig368_pilon	2449702	2449737	1_dna:primary_assembly_primary_assembly:bTaeGut1_v1.p:1:1:114557415:1_REF	15166113	15166148	-	1	Contig368_pilon_2449702	1807	0.110408	0.0959439	0.133404	0.129488	0.108472	0.000972479
Contig368_pilon	2400538	2400562	1_dna:primary_assembly_primary_assembly:bTaeGut1_v1.p:1:1:114557415:1_REF	15215184	15215208	-	1	Contig368_pilon_2400538	1808	0.118908	0.122914	0.137817	0.1509	0.109153	0.0135184
Contig368_pilon	2400386	2400417	1_dna:primary_assembly_primary_assembly:bTaeGut1_v1.p:1:1:114557415:1_REF	15215320	15215351	-	1	Contig368_pilon_2400386	1809	0.118908	0.122914	0.137817	0.1509	0.109153	0.0135184
Contig368_pilon	2400169	2400193	1_dna:primary_assembly_primary_assembly:bTaeGut1_v1.p:1:1:114557415:1_REF	15215549	15215573	-	1	Contig368_pilon_2400169	1810	0.118908	0.122914	0.137817	0.1509	0.109153	0.0135184
Contig368_pilon	2400124	2400150	1_dna:primary_assembly_primary_assembly:bTaeGut1_v1.p:1:1:114557415:1_REF	15215592	15215618	-	1	Contig368_pilon_2400124	1811	0.118908	0.122914	0.137817	0.1509	0.109153	0.0135184
Contig368_pilon	2399980	2400010	1_dna:primary_assembly_primary_assembly:bTaeGut1_v1.p:1:1:114557415:1_REF	15215732	15215762	-	1	Contig368_pilon_2399980	1812	0.118908	0.122914	0.137817	0.1509	0.109153	0.0135184
Contig368_pilon	2399907	2399933	1_dna:primary_assembly_primary_assembly:bTaeGut1_v1.p:1:1:114557415:1_REF	15215809	15215835	-	1	Contig368_pilon_2399907	1813	0.118908	0.122914	0.137817	0.1509	0.109153	0.0135184
Contig368_pilon	2399720	2399752	1_dna:primary_assembly_primary_assembly:bTaeGut1_v1.p:1:1:114557415:1_REF	15215981	15216013	-	1	Contig368_pilon_2399720	1814	0.118908	0.122914	0.137817	0.1509	0.109153	0.0135184
Contig368_pilon	2399672	2399698	1_dna:primary_assembly_primary_assembly:bTaeGut1_v1.p:1:1:114557415:1_REF	15216041	15216067	-	1	Contig368_pilon_2399672	1815	0.118908	0.122914	0.137817	0.1509	0.109153	0.0135184
Contig368_pilon	2399633	2399659	1_dna:primary_assembly_primary_assembly:bTaeGut1_v1.p:1:1:114557415:1_REF	15216080	15216106	-	1	Contig368_pilon_2399633	1816	0.118908	0.122914	0.137817	0.1509	0.109153	0.0135184
Contig368_pilon	2399487	2399514	1_dna:primary_assembly_primary_assembly:bTaeGut1_v1.p:1:1:114557415:1_REF	15216226	15216253	-	1	Contig368_pilon_2399487	1817	0.118908	0.122914	0.137817	0.1509	0.109153	0.0135184
Contig368_pilon	2350586	2350655	1_dna:primary_assembly_primary_assembly:bTaeGut1_v1.p:1:1:114557415:1_REF	15264585	15264653	-	1	Contig368_pilon_2350586	1818	0.145168	0.151027	0.155147	0.174743	0.0685934	0.0313617
Contig368_pilon	2350529	2350561	1_dna:primary_assembly_primary_assembly:bTaeGut1_v1.p:1:1:114557415:1_REF	15264678	15264710	-	1	Contig368_pilon_2350529	1819	0.145168	0.151027	0.155147	0.174743	0.0685934	0.0313617
Contig368_pilon	2350481	2350509	1_dna:primary_assembly_primary_assembly:bTaeGut1_v1.p:1:1:114557415:1_REF	15264731	15264759	-	1	Contig368_pilon_2350481	1820	0.145168	0.151027	0.155147	0.174743	0.0685934	0.0313617
Contig368_pilon	2350448	2350472	1_dna:primary_assembly_primary_assembly:bTaeGut1_v1.p:1:1:114557415:1_REF	15264768	15264792	-	1	Contig368_pilon_2350448	1821	0.145168	0.151027	0.155147	0.174743	0.0685934	0.0313617
Contig368_pilon	2350241	2350285	1_dna:primary_assembly_primary_assembly:bTaeGut1_v1.p:1:1:114557415:1_REF	15264955	15264999	-	1	Contig368_pilon_2350241	1822	0.145168	0.151027	0.155147	0.174743	0.0685934	0.0313617
Contig368_pilon	2350036	2350062	1_dna:primary_assembly_primary_assembly:bTaeGut1_v1.p:1:1:114557415:1_REF	15265176	15265202	-	1	Contig368_pilon_2350036	1823	0.145168	0.151027	0.155147	0.174743	0.0685934	0.0313617
Contig368_pilon	2349830	2349856	1_dna:primary_assembly_primary_assembly:bTaeGut1_v1.p:1:1:114557415:1_REF	15265388	15265414	-	1	Contig368_pilon_2349830	1824	0.145168	0.151027	0.155147	0.174743	0.0685934	0.0313617
Contig368_pilon	2349666	2349690	1_dna:primary_assembly_primary_assembly:bTaeGut1_v1.p:1:1:114557415:1_REF	15265556	15265580	-	1	Contig368_pilon_2349666	1825	0.145168	0.151027	0.155147	0.174743	0.0685934	0.0313617
Contig368_pilon	2349608	2349636	1_dna:primary_assembly_primary_assembly:bTaeGut1_v1.p:1:1:114557415:1_REF	15265610	15265638	-	1	Contig368_pilon_2349608	1826	0.145168	0.151027	0.155147	0.174743	0.0685934	0.0313617
Contig368_pilon	2300547	2300572	1_dna:primary_assembly_primary_assembly:bTaeGut1_v1.p:1:1:114557415:1_REF	15315474	15315499	-	1	Contig368_pilon_2300547	1827	0.131066	0.144363	0.156745	0.174749	0.104417	0.0192271
Contig368_pilon	2300128	2300152	1_dna:primary_assembly_primary_assembly:bTaeGut1_v1.p:1:1:114557415:1_REF	15315897	15315921	-	1	Contig368_pilon_2300128	1828	0.131066	0.144363	0.156745	0.174749	0.104417	0.0192271
Contig368_pilon	2299908	2299965	1_dna:primary_assembly_primary_assembly:bTaeGut1_v1.p:1:1:114557415:1_REF	15316089	15316146	-	1	Contig368_pilon_2299908	1829	0.131066	0.144363	0.156745	0.174749	0.104417	0.0192271
Contig368_pilon	2299870	2299895	1_dna:primary_assembly_primary_assembly:bTaeGut1_v1.p:1:1:114557415:1_REF	15316159	15316184	-	1	Contig368_pilon_2299870	1830	0.131066	0.144363	0.156745	0.174749	0.104417	0.0192271
Contig368_pilon	2299826	2299856	1_dna:primary_assembly_primary_assembly:bTaeGut1_v1.p:1:1:114557415:1_REF	15316198	15316228	-	1	Contig368_pilon_2299826	1831	0.131066	0.144363	0.156745	0.174749	0.104417	0.0192271
Contig368_pilon	2299733	2299757	1_dna:primary_assembly_primary_assembly:bTaeGut1_v1.p:1:1:114557415:1_REF	15316297	15316321	-	1	Contig368_pilon_2299733	1832	0.131066	0.144363	0.156745	0.174749	0.104417	0.0192271
Contig368_pilon	2299610	2299634	1_dna:primary_assembly_primary_assembly:bTaeGut1_v1.p:1:1:114557415:1_REF	15316419	15316443	-	1	Contig368_pilon_2299610	1833	0.131066	0.144363	0.156745	0.174749	0.104417	0.0192271
Contig368_pilon	2299574	2299606	1_dna:primary_assembly_primary_assembly:bTaeGut1_v1.p:1:1:114557415:1_REF	15316447	15316479	-	1	Contig368_pilon_2299574	1834	0.131066	0.144363	0.156745	0.174749	0.104417	0.0192271
Contig368_pilon	2299540	2299565	1_dna:primary_assembly_primary_assembly:bTaeGut1_v1.p:1:1:114557415:1_REF	15316488	15316513	-	1	Contig368_pilon_2299540	1835	0.131066	0.144363	0.156745	0.174749	0.104417	0.0192271
Contig368_pilon	2299363	2299404	1_dna:primary_assembly_primary_assembly:bTaeGut1_v1.p:1:1:114557415:1_REF	15316646	15316687	-	1	Contig368_pilon_2299363	1836	0.131066	0.144363	0.156745	0.174749	0.104417	0.0192271
Contig368_pilon	2299325	2299351	1_dna:primary_assembly_primary_assembly:bTaeGut1_v1.p:1:1:114557415:1_REF	15316699	15316725	-	1	Contig368_pilon_2299325	1837	0.131066	0.144363	0.156745	0.174749	0.104417	0.0192271
Contig368_pilon	2250285	2250309	1_dna:primary_assembly_primary_assembly:bTaeGut1_v1.p:1:1:114557415:1_REF	15365068	15365092	-	1	Contig368_pilon_2250285	1838	0.161631	0.139091	0.217339	0.217004	0.174547	0.0238769
Contig368_pilon	2250141	2250170	1_dna:primary_assembly_primary_assembly:bTaeGut1_v1.p:1:1:114557415:1_REF	15365209	15365238	-	1	Contig368_pilon_2250141	1839	0.161631	0.139091	0.217339	0.217004	0.174547	0.0238769
Contig368_pilon	2250014	2250040	1_dna:primary_assembly_primary_assembly:bTaeGut1_v1.p:1:1:114557415:1_REF	15365365	15365391	-	1	Contig368_pilon_2250014	1840	0.161631	0.139091	0.217339	0.217004	0.174547	0.0238769
Contig368_pilon	2249687	2249712	1_dna:primary_assembly_primary_assembly:bTaeGut1_v1.p:1:1:114557415:1_REF	15365681	15365706	-	1	Contig368_pilon_2249687	1841	0.161631	0.139091	0.217339	0.217004	0.174547	0.0238769
Contig368_pilon	2249584	2249637	1_dna:primary_assembly_primary_assembly:bTaeGut1_v1.p:1:1:114557415:1_REF	15365756	15365809	-	1	Contig368_pilon_2249584	1842	0.161631	0.139091	0.217339	0.217004	0.174547	0.0238769
Contig368_pilon	2249432	2249460	1_dna:primary_assembly_primary_assembly:bTaeGut1_v1.p:1:1:114557415:1_REF	15365927	15365955	-	1	Contig368_pilon_2249432	1843	0.161631	0.139091	0.217339	0.217004	0.174547	0.0238769
Contig368_pilon	2200633	2200662	1_dna:primary_assembly_primary_assembly:bTaeGut1_v1.p:1:1:114557415:1_REF	15417939	15417968	-	1	Contig368_pilon_2200633	1844	0.103508	0.0977143	0.186914	0.204687	0.114424	0.0396652
Contig368_pilon	2200520	2200554	1_dna:primary_assembly_primary_assembly:bTaeGut1_v1.p:1:1:114557415:1_REF	15418048	15418082	-	1	Contig368_pilon_2200520	1845	0.103508	0.0977143	0.186914	0.204687	0.114424	0.0396652
Contig368_pilon	2200489	2200516	1_dna:primary_assembly_primary_assembly:bTaeGut1_v1.p:1:1:114557415:1_REF	15418086	15418113	-	1	Contig368_pilon_2200489	1846	0.103508	0.0977143	0.186914	0.204687	0.114424	0.0396652
Contig368_pilon	2200452	2200485	1_dna:primary_assembly_primary_assembly:bTaeGut1_v1.p:1:1:114557415:1_REF	15418117	15418150	-	1	Contig368_pilon_2200452	1847	0.103508	0.0977143	0.186914	0.204687	0.114424	0.0396652
Contig368_pilon	2200269	2200326	1_dna:primary_assembly_primary_assembly:bTaeGut1_v1.p:1:1:114557415:1_REF	15418269	15418326	-	1	Contig368_pilon_2200269	1848	0.103508	0.0977143	0.186914	0.204687	0.114424	0.0396652
Contig368_pilon	2199962	2199986	1_dna:primary_assembly_primary_assembly:bTaeGut1_v1.p:1:1:114557415:1_REF	15418610	15418634	-	1	Contig368_pilon_2199962	1849	0.103508	0.0977143	0.186914	0.204687	0.114424	0.0396652
Contig368_pilon	2199831	2199855	1_dna:primary_assembly_primary_assembly:bTaeGut1_v1.p:1:1:114557415:1_REF	15418738	15418762	-	1	Contig368_pilon_2199831	1850	0.103508	0.0977143	0.186914	0.204687	0.114424	0.0396652
Contig368_pilon	2199782	2199809	1_dna:primary_assembly_primary_assembly:bTaeGut1_v1.p:1:1:114557415:1_REF	15418784	15418811	-	1	Contig368_pilon_2199782	1851	0.103508	0.0977143	0.186914	0.204687	0.114424	0.0396652
Contig368_pilon	2199750	2199777	1_dna:primary_assembly_primary_assembly:bTaeGut1_v1.p:1:1:114557415:1_REF	15418816	15418843	-	1	Contig368_pilon_2199750	1852	0.103508	0.0977143	0.186914	0.204687	0.114424	0.0396652
Contig368_pilon	2199691	2199734	1_dna:primary_assembly_primary_assembly:bTaeGut1_v1.p:1:1:114557415:1_REF	15418859	15418902	-	1	Contig368_pilon_2199691	1853	0.103508	0.0977143	0.186914	0.204687	0.114424	0.0396652
Contig368_pilon	2199474	2199510	1_dna:primary_assembly_primary_assembly:bTaeGut1_v1.p:1:1:114557415:1_REF	15419083	15419119	-	1	Contig368_pilon_2199474	1854	0.103508	0.0977143	0.186914	0.204687	0.114424	0.0396652
Contig368_pilon	2150067	2150091	1_dna:primary_assembly_primary_assembly:bTaeGut1_v1.p:1:1:114557415:1_REF	15472352	15472376	-	1	Contig368_pilon_2150067	1855	0.12908	0.118877	0.130149	0.134821	0.117341	0.018037
Contig368_pilon	2149526	2149573	1_dna:primary_assembly_primary_assembly:bTaeGut1_v1.p:1:1:114557415:1_REF	15472828	15472875	-	1	Contig368_pilon_2149526	1856	0.12908	0.118877	0.130149	0.134821	0.117341	0.018037
Contig368_pilon	2149460	2149494	1_dna:primary_assembly_primary_assembly:bTaeGut1_v1.p:1:1:114557415:1_REF	15472902	15472936	-	1	Contig368_pilon_2149460	1857	0.12908	0.118877	0.130149	0.134821	0.117341	0.018037
Contig368_pilon	2149427	2149452	1_dna:primary_assembly_primary_assembly:bTaeGut1_v1.p:1:1:114557415:1_REF	15472944	15472969	-	1	Contig368_pilon_2149427	1858	0.12908	0.118877	0.130149	0.134821	0.117341	0.018037
Contig368_pilon	2149365	2149397	1_dna:primary_assembly_primary_assembly:bTaeGut1_v1.p:1:1:114557415:1_REF	15472999	15473031	-	1	Contig368_pilon_2149365	1859	0.12908	0.118877	0.130149	0.134821	0.117341	0.018037
Contig368_pilon	2100565	2100590	1_dna:primary_assembly_primary_assembly:bTaeGut1_v1.p:1:1:114557415:1_REF	15521974	15521999	-	1	Contig368_pilon_2100565	1860	0.114647	0.095843	0.145736	0.159256	0.1427	0.0402241
Contig368_pilon	2100328	2100352	1_dna:primary_assembly_primary_assembly:bTaeGut1_v1.p:1:1:114557415:1_REF	15522215	15522239	-	1	Contig368_pilon_2100328	1861	0.114647	0.095843	0.145736	0.159256	0.1427	0.0402241
Contig368_pilon	2100199	2100224	1_dna:primary_assembly_primary_assembly:bTaeGut1_v1.p:1:1:114557415:1_REF	15522344	15522369	-	1	Contig368_pilon_2100199	1862	0.114647	0.095843	0.145736	0.159256	0.1427	0.0402241
Contig368_pilon	2099590	2099614	1_dna:primary_assembly_primary_assembly:bTaeGut1_v1.p:1:1:114557415:1_REF	15522949	15522973	-	1	Contig368_pilon_2099590	1863	0.114647	0.095843	0.145736	0.159256	0.1427	0.0402241
Contig368_pilon	2049994	2050018	1_dna:primary_assembly_primary_assembly:bTaeGut1_v1.p:1:1:114557415:1_REF	15570190	15570214	-	1	Contig368_pilon_2049994	1864	0.1289	0.139668	0.167815	0.192141	0.123358	0.0206825
Contig368_pilon	2049588	2049618	1_dna:primary_assembly_primary_assembly:bTaeGut1_v1.p:1:1:114557415:1_REF	15570620	15570650	-	1	Contig368_pilon_2049588	1865	0.1289	0.139668	0.167815	0.192141	0.123358	0.0206825
Contig368_pilon	2049509	2049533	1_dna:primary_assembly_primary_assembly:bTaeGut1_v1.p:1:1:114557415:1_REF	15570715	15570739	-	1	Contig368_pilon_2049509	1866	0.1289	0.139668	0.167815	0.192141	0.123358	0.0206825
Contig368_pilon	2049420	2049447	1_dna:primary_assembly_primary_assembly:bTaeGut1_v1.p:1:1:114557415:1_REF	15570810	15570837	-	1	Contig368_pilon_2049420	1867	0.1289	0.139668	0.167815	0.192141	0.123358	0.0206825
Contig368_pilon	2000640	2000689	1_dna:primary_assembly_primary_assembly:bTaeGut1_v1.p:1:1:114557415:1_REF	15622172	15622221	-	1	Contig368_pilon_2000640	1868	0.15043	0.151602	0.15857	0.179903	0.0361083	0.024941
Contig368_pilon	2000610	2000634	1_dna:primary_assembly_primary_assembly:bTaeGut1_v1.p:1:1:114557415:1_REF	15622227	15622251	-	1	Contig368_pilon_2000610	1869	0.15043	0.151602	0.15857	0.179903	0.0361083	0.024941
Contig368_pilon	2000550	2000587	1_dna:primary_assembly_primary_assembly:bTaeGut1_v1.p:1:1:114557415:1_REF	15622270	15622307	-	1	Contig368_pilon_2000550	1870	0.15043	0.151602	0.15857	0.179903	0.0361083	0.024941
Contig368_pilon	2000403	2000437	1_dna:primary_assembly_primary_assembly:bTaeGut1_v1.p:1:1:114557415:1_REF	15622421	15622455	-	1	Contig368_pilon_2000403	1871	0.15043	0.151602	0.15857	0.179903	0.0361083	0.024941
[truncated: 63,664 more rows]

## Sheet: Fig3
	CHROM	BIN_START	fst_san_ruf	fst_san_mer	fst_max_ruf	fst_max_mer	fst_max_san	fst_mer_ruf	taj_sanaka	taj_maxima	taj_merrilli	taj_rufina	pi_sanaka	pi_maxima	pi_merrilli	pi_rufina
[truncated: 65,535 more rows]

[truncated: 1 more sheets: Fig4]
